# Supplementary material for: SMN1 copy‐number and sequence variant analysis from next‐generation sequencing data
Source: Hum Mutat. 2020 Oct 14;41(12):2073–7. doi: 10.1002/humu.24120 (PMC7756735; doi:10.1002/humu.24120)
Supplement: Supplementary file 2 — Supporting information. [file HUMU-41-2073-s002.xlsx]

## Sheet: Table S1 validation_test
Sample	pred_SMA_carrier	is_SMA_carrier
HG00096	False	False		Legend:
HG00097	False	False		pred_SMA_carrier: SMAca predicted SMA carrier
HG00099	False	False		is_SMA_carrier: MLPA validated SMA carrier
HG00100	False	False
HG00101	False	False
HG00102	False	False
HG00103	False	False
HG00105	False	False
HG00106	False	False
HG00107	False	False
HG00108	False	False
HG00109	False	False
HG00110	False	False
HG00111	False	False
HG00112	False	False
HG00113	False	False
HG00114	False	False
HG00115	False	False
HG00116	False	False
HG00117	False	False
HG00118	False	False
HG00119	False	False
HG00120	False	False
HG00121	False	False
HG00122	False	False
HG00123	False	False
HG00125	False	False
HG00126	False	False
HG00127	False	False
HG00128	False	False
HG00129	False	False
HG00130	False	False
HG00131	False	False
HG00132	False	False
HG00133	False	False
HG00136	False	False
HG00137	False	False
HG00138	False	False
HG00139	False	False
HG00140	False	False
HG00141	False	False
HG00142	False	False
HG00143	False	False
HG00145	False	False
HG00146	False	False
HG00148	False	False
HG00149	False	False
HG00150	False	False
HG00151	False	False
HG00154	False	False
HG00155	False	False
HG00157	False	False
HG00158	False	False
HG00159	False	False
HG00160	False	False
HG00171	False	False
HG00173	False	False
HG00174	False	False
HG00176	False	False
HG00177	False	False
HG00178	False	False
HG00179	False	False
HG00180	False	False
HG00181	False	False
HG00182	False	False
HG00183	False	False
HG00185	False	False
HG00186	False	False
HG00187	False	False
HG00188	False	False
HG00189	False	False
HG00190	False	False
HG00231	False	False
HG00232	False	False
HG00233	False	False
HG00234	False	False
HG00235	False	False
HG00236	False	False
HG00237	False	False
HG00238	False	False
HG00239	False	False
HG00240	False	False
HG00242	False	False
HG00243	False	False
HG00244	False	False
HG00245	False	False
HG00246	False	False
HG00250	False	False
HG00251	False	False
HG00252	False	False
HG00253	False	False
HG00254	False	False
HG00255	False	False
HG00256	False	False
HG00257	False	False
HG00258	False	False
HG00259	False	False
HG00260	False	False
HG00261	False	False
HG00262	False	False
HG00263	False	False
HG00264	False	False
HG00265	False	False
HG00266	False	False
HG00267	False	False
HG00268	False	False
HG00269	False	False
HG00271	False	False
HG00272	False	False
HG00273	False	False
HG00274	False	False
HG00275	False	False
HG00276	False	False
HG00277	False	False
HG00278	False	False
HG00280	False	False
HG00281	True	True
HG00282	False	False
HG00284	False	False
HG00285	False	False
HG00306	False	False
HG00308	False	False
HG00309	False	False
HG00310	False	False
HG00311	False	False
HG00313	False	False
HG00315	False	False
HG00318	False	False
HG00319	False	False
HG00320	False	False
HG00321	False	False
HG00323	False	False
HG00324	True	True
HG00325	False	False
HG00326	False	False
HG00327	False	False
HG00328	False	False
HG00329	False	False
HG00330	False	False
HG00331	False	False
HG00332	False	False
HG00334	False	False
HG00335	False	False
HG00336	False	False
HG00337	False	False
HG00338	False	False
HG00339	False	False
HG00341	False	False
HG00342	False	False
HG00343	False	False
HG00344	False	False
HG00345	False	False
HG00346	True	True
HG00349	False	False
HG00350	False	False
HG00351	False	False
HG00353	False	False
HG00355	False	False
HG00356	False	False
HG00357	False	False
HG00358	False	False
HG00360	False	False
HG00361	False	False
HG00362	False	False
HG00364	False	False
HG00365	False	False
HG00366	False	False
HG00367	False	False
HG00368	False	False
HG00369	False	False
HG00371	False	False
HG00372	False	False
HG00373	False	False
HG00375	False	False
HG00376	False	False
HG00378	False	False
HG00379	False	False
HG00380	False	False
HG00381	False	False
HG00382	False	False
HG00383	False	False
HG00384	False	False
HG00403	False	False
HG00404	False	False
HG00406	False	False
HG00407	False	False
HG00419	False	False
HG00421	False	False
HG00422	False	False
HG00428	False	False
HG00436	False	False
HG00437	False	False
HG00442	False	False
HG00443	False	False
HG00445	False	False
HG00446	False	False
HG00448	False	False
HG00449	False	False
HG00451	False	False
HG00452	False	False
HG00457	False	False
HG00458	False	False
HG00463	False	False
HG00464	False	False
HG00472	False	False
HG00473	False	False
HG00475	False	False
HG00476	False	False
HG00478	False	False
HG00479	False	False
HG00500	False	False
HG00513	False	False
HG00524	False	False
HG00525	False	False
HG00530	False	False
HG00531	False	False
HG00533	False	False
HG00534	False	False
HG00536	False	False
HG00537	False	False
HG00542	False	False
HG00543	False	False
HG00556	False	False
HG00557	False	False
HG00559	False	False
HG00560	False	False
HG00565	False	False
HG00566	False	False
HG00580	False	False
HG00581	False	False
HG00583	False	False
HG00584	False	False
HG00589	False	False
HG00590	False	False
HG00592	False	False
HG00593	False	False
HG00595	False	False
HG00596	False	False
HG00607	False	False
HG00608	False	False
HG00610	False	False
HG00611	False	False
HG00613	False	False
HG00614	False	False
HG00619	False	False
HG00620	False	False
HG00625	False	False
HG00626	False	False
HG00628	False	False
HG00629	False	False
HG00634	False	False
HG00650	False	False
HG00651	False	False
HG00653	False	False
HG00654	False	False
HG00656	False	False
HG00657	False	False
HG00662	False	False
HG00663	False	False
HG00671	False	False
HG00672	False	False
HG00683	False	False
HG00684	False	False
HG00689	False	False
HG00690	False	False
HG00692	False	False
HG00693	False	False
HG00698	False	False
HG00699	False	False
HG00701	False	False
HG00704	False	False
HG00705	False	False
HG00707	False	False
HG00708	False	False
HG01112	False	False
HG01113	False	False
HG01124	False	False
HG01125	False	False
HG01133	False	False
HG01134	False	False
HG01136	False	False
HG01137	False	False
HG01139	False	False
HG01140	False	False
HG01148	False	False
HG01149	False	False
HG01250	False	False
HG01251	False	False
HG01253	False	False
HG01254	False	False
HG01256	False	False
HG01257	False	False
HG01259	False	False
HG01260	False	False
HG01271	False	False
HG01272	False	False
HG01275	False	False
HG01277	False	False
HG01334	False	False
HG01341	False	False
HG01342	False	False
HG01344	False	False
HG01345	False	False
HG01348	False	False
HG01350	False	False
HG01351	False	False
HG01353	False	False
HG01354	False	False
HG01356	False	False
HG01357	False	False
HG01359	False	False
HG01360	False	False
HG01365	False	False
HG01366	False	False
HG01374	False	False
HG01375	False	False
HG01377	False	False
HG01378	False	False
HG01383	False	False
HG01384	False	False
HG01389	False	False
HG01390	False	False
HG01500	False	False
HG01501	False	False
HG01503	False	False
HG01504	False	False
HG01507	False	False
HG01509	False	False
HG01510	False	False
HG01512	False	False
HG01513	False	False
HG01515	False	False
HG01516	False	False
HG01518	False	False
HG01519	False	False
HG01521	False	False
HG01522	False	False
HG01524	False	False
HG01525	False	False
HG01527	False	False
HG01528	False	False
HG01530	False	False
HG01531	False	False
HG01536	False	False
HG01537	False	False
HG01565	False	False
HG01566	False	False
HG01572	False	False
HG01577	False	False
HG01578	False	False
HG01602	False	False
HG01603	False	False
HG01605	False	False
HG01606	False	False
HG01607	False	False
HG01608	False	False
HG01610	False	False
HG01612	True	True
HG01613	False	False
HG01615	False	False
HG01617	False	False
HG01618	False	False
HG01619	False	False
HG01620	False	False
HG01624	False	False
HG01625	False	False
HG01626	False	False
HG01628	False	False
HG01631	False	False
HG01668	False	False
HG01669	False	False
HG01670	False	False
HG01672	False	False
HG01673	False	False
HG01675	False	False
HG01676	False	False
HG01678	False	False
HG01679	False	False
HG01680	False	False
HG01682	False	False
HG01684	False	False
HG01685	False	False
HG01686	True	True
HG01694	False	False
HG01695	False	False
HG01697	False	False
HG01699	False	False
HG01700	False	False
HG01702	False	False
HG01704	False	False
HG01705	False	False
HG01707	False	False
HG01708	False	False
HG01709	False	False
HG01710	False	False
HG01746	False	False
HG01747	False	False
HG01756	False	False
HG01757	False	False
HG01761	False	False
HG01762	False	False
HG01770	False	False
HG01771	False	False
HG01773	False	True
HG01775	False	False
HG01776	False	False
HG01777	False	False
HG01779	False	False
HG01781	False	False
HG01783	False	False
HG01784	False	False
HG01789	False	False
HG01790	False	False
HG01791	False	False
HG01892	True	True
HG01917	False	False
HG01918	False	False
HG01920	False	False
HG01921	False	False
HG01923	False	False
HG01924	False	False
HG01926	False	False
HG01927	False	False
HG01932	False	False
HG01933	False	False
HG01935	False	False
HG01936	False	False
HG01938	False	False
HG01939	False	False
HG01941	False	False
HG01942	False	False
HG01944	False	False
HG01945	False	False
HG01947	False	False
HG01948	True	True
HG01950	False	False
HG01951	False	False
HG01953	False	False
HG01954	False	False
HG01967	False	False
HG01968	False	False
HG01970	False	False
HG01971	False	False
HG01973	False	False
HG01974	False	False
HG01976	False	False
HG01977	False	False
HG01979	False	False
HG01980	False	False
HG01982	False	False
HG01991	False	False
HG01992	False	False
HG01997	False	False
HG02002	False	False
HG02003	False	False
HG02008	False	False
HG02089	False	False
HG02090	False	False
HG02104	False	False
HG02146	False	False
HG02147	False	False
HG02215	False	False
HG02220	False	False
HG02221	False	False
HG02223	False	False
HG02224	False	False
HG02230	False	False
HG02231	False	False
HG02232	False	False
HG02233	False	False
HG02235	False	False
HG02236	False	False
HG02238	False	False
HG02239	False	False
HG02259	False	False
HG02260	False	False
HG02271	False	False
HG02272	False	False
HG02277	False	False
HG02461	False	False
HG02465	False	False
HG02571	False	False
HG02582	False	False
HG02586	False	False
HG02594	False	False
HG02611	False	False
HG02620	False	False
HG02624	False	False
HG02634	False	False
HG02643	False	False
HG02666	False	False
HG02676	False	False
HG02702	False	False
HG02716	False	False
HG02757	False	False
HG02769	False	False
HG02798	False	False
HG02805	False	False
HG02810	False	False
HG02814	False	False
HG02819	False	False
HG02836	False	False
HG02837	False	False
HG02839	False	False
HG02840	False	False
HG02851	False	False
HG02854	False	False
HG02860	False	False
HG02878	False	False
HG02882	False	False
HG02885	False	False
HG02888	False	False
HG02891	False	False
HG02896	False	False
HG02974	False	False
HG02976	False	False
HG02977	False	False
HG02979	False	False
HG02981	False	False
HG02982	False	False
HG03006	False	False
HG03007	False	False
HG03009	False	False
HG03012	False	False
HG03024	False	False
HG03027	False	False
HG03039	False	False
HG03046	False	False
HG03049	False	False
HG03099	False	False
HG03100	False	False
HG03103	False	False
HG03105	False	False
HG03108	False	False
HG03109	False	False
HG03111	False	False
HG03112	False	False
HG03114	False	False
HG03115	False	False
HG03117	False	False
HG03118	False	False
HG03120	False	False
HG03121	False	False
HG03123	False	False
HG03124	False	False
HG03126	False	False
HG03130	False	False
HG03132	False	False
HG03133	False	False
HG03135	False	False
HG03136	False	False
HG03139	False	False
HG03157	False	False
HG03159	False	False
HG03160	False	False
HG03162	False	False
HG03163	False	False
HG03166	False	False
HG03168	False	False
HG03169	False	False
HG03172	False	False
HG03175	False	False
HG03189	False	False
HG03190	False	False
HG03193	False	False
HG03195	False	False
HG03196	False	False
HG03198	False	False
HG03199	False	False
HG03241	False	False
HG03247	False	False
HG03258	False	False
HG03265	False	False
HG03428	False	False
HG03432	False	False
HG03433	False	False
HG03436	False	False
HG03437	False	False
HG03439	False	False
HG03442	False	False
HG03445	False	False
HG03446	False	False
HG03449	False	False
HG03451	False	False
HG03452	False	False
HG03455	False	False
HG03457	False	False
HG03458	False	False
HG03460	False	False
HG03461	False	False
HG03464	False	False
HG03469	False	False
HG03470	False	False
HG03472	False	False
HG03473	False	False
HG03476	False	False
HG03478	False	False
HG03479	False	False
HG03484	False	False
HG03485	False	False
HG03538	False	False
HG03547	False	False
HG03548	False	False
HG03556	False	False
HG03557	False	False
HG03558	False	False
HG03559	True	False
HG03563	False	False
HG03565	False	False
HG03567	False	False
HG03571	False	False
HG03572	False	False
HG03575	False	False
HG03577	False	False
HG03578	False	False
HG03583	True	True
HG03585	False	False
HG03589	False	False
HG03593	False	False
HG03594	False	False
HG03595	False	False
HG03598	False	False
HG03600	False	False
HG03603	False	False
HG03604	False	False
HG03607	False	False
HG03611	False	False
HG03615	False	False
HG03616	False	False
HG03793	False	False
HG03796	False	False
HG03800	False	False
HG03802	False	False
HG03803	False	False
HG03805	False	False
HG03808	False	False
HG03809	False	False
HG03812	False	False
HG03814	False	False
HG03815	False	False
HG03817	False	False
HG03821	False	False
HG03823	False	False
HG03824	False	False
HG03826	False	False
HG03829	False	False
HG03830	False	False
HG03832	False	False
HG03833	False	False
HG03902	False	False
HG03905	False	False
HG03907	False	False
HG03908	False	False
HG03910	False	False
HG03911	False	False
HG03913	False	False
HG03914	False	False
HG03916	False	False
HG03917	False	False
HG03919	False	False
HG03920	False	False
HG03922	False	False
HG03925	False	False
HG03926	False	False
HG03928	True	True
HG03931	False	False
HG03934	False	False
HG03937	False	False
HG03940	False	False
HG03941	False	False
HG04131	False	False
HG04134	False	False
HG04140	False	False
HG04141	False	False
HG04144	False	False
HG04146	False	False
HG04152	False	False
HG04153	False	False
HG04155	False	False
HG04156	False	False
HG04158	False	False
HG04159	False	False
HG04161	False	False
HG04162	False	False
HG04164	False	False
HG04171	False	False
HG04173	False	False
HG04176	False	False
HG04177	False	False
HG04180	False	False
HG04182	False	False
HG04183	False	False
HG04185	False	False
HG04186	False	False
HG04188	False	False
HG04189	False	False
HG04194	False	False
HG04195	False	False
NA18939	False	False
NA18940	False	False
NA18941	False	False
NA18942	False	False
NA18943	False	False
NA18944	False	False
NA18945	False	False
NA18946	False	False
NA18947	False	False
NA18948	False	False
NA18949	False	False
NA18950	False	False
NA18951	False	False
NA18952	False	False
NA18953	False	False
NA18954	False	False
NA18956	False	False
NA18957	False	False
NA18959	False	False
NA18960	False	False
NA18961	False	False
NA18962	False	False
NA18963	False	False
NA18964	False	False
NA18965	False	False
NA18966	False	False
NA18967	False	False
NA18968	False	False
NA18969	False	False
NA18970	False	False
NA18971	False	False
NA18972	False	False
NA18973	False	False
NA18974	False	False
NA18975	False	False
NA18976	False	False
NA18977	False	False
NA18978	False	False
NA18979	False	False
NA18980	False	False
NA18981	False	False
NA18982	False	False
NA18983	False	False
NA18984	False	False
NA18985	False	False
NA18986	False	False
NA18987	False	False
NA18988	False	False
NA18989	False	False
NA18990	False	False
NA18991	False	False
NA18992	False	False
NA18993	False	False
NA18995	False	False
NA18997	False	False
NA18998	False	False
NA18999	False	False
NA19000	False	False
NA19001	False	False
NA19002	False	False
NA19003	False	False
NA19004	False	False
NA19005	False	False
NA19006	False	False
NA19007	False	False
NA19009	False	False
NA19010	False	False
NA19011	False	False
NA19012	False	False
NA19017	False	False
NA19019	False	False
NA19020	False	False
NA19023	False	False
NA19024	False	False
NA19025	False	False
NA19026	False	False
NA19027	False	False
NA19028	False	False
NA19030	False	False
NA19031	False	False
NA19035	False	False
NA19036	False	False
NA19037	False	False
NA19038	False	False
NA19041	False	False
NA19043	False	False
NA19054	False	False
NA19055	False	False
NA19056	False	False
NA19057	False	False
NA19058	False	False
NA19059	False	False
NA19060	False	False
NA19062	False	False
NA19063	False	False
NA19064	False	False
NA19065	False	False
NA19066	False	False
NA19067	False	False
NA19068	False	False
NA19070	False	False
NA19072	False	False
NA19074	False	False
NA19075	False	False
NA19076	False	False
NA19077	False	False
NA19078	False	False
NA19079	False	False
NA19080	False	False
NA19081	False	False
NA19082	False	False
NA19083	False	False
NA19084	False	False
NA19085	False	False
NA19086	False	False
NA19087	False	False
NA19119	False	False
NA19121	False	False
NA19129	False	False
NA19130	False	False
NA19131	False	False
NA19137	False	False
NA19138	False	False
NA19141	False	False
NA19143	False	False
NA19144	False	False
NA19146	False	False
NA19147	False	False
NA19149	False	False
NA19152	False	False
NA19153	False	False
NA19159	False	False
NA19160	False	False
NA19171	False	False
NA19172	False	False
NA19175	False	False
NA19184	False	False
NA19185	False	False
NA19189	False	False
NA19190	False	False
NA19197	False	False
NA19198	False	False
NA19200	False	False
NA19201	False	False
NA19204	False	False
NA19206	False	False
NA19207	False	False
NA19209	False	False
NA19210	False	False
NA19213	False	False
NA19214	False	False
NA19222	False	False
NA19223	False	False
NA19225	False	False
NA19235	False	False
NA19236	False	False
NA19238	False	False
NA19239	False	False
NA19307	False	False
NA19309	False	False
NA19310	False	False
NA19312	False	False
NA19314	False	False
NA19315	False	False
NA19316	False	False
NA19317	False	False
NA19318	False	False
NA19319	False	False
NA19321	False	False
NA19323	False	False
NA19324	False	False
NA19327	False	False
NA19328	False	False
NA19331	False	False
NA19332	False	False
NA19334	False	False
NA19338	False	False
NA19346	False	False
NA19347	False	False
NA19350	False	False
NA19351	False	False
NA19355	False	False
NA19360	False	False
NA19372	False	False
NA19374	False	False
NA19375	False	False
NA19376	False	False
NA19377	False	False
NA19378	False	False
NA19379	False	False
NA19380	False	False
NA19383	False	False
NA19384	False	False
NA19385	False	False
NA19390	False	False
NA19391	False	False
NA19393	False	False
NA19394	False	False
NA19395	False	False
NA19397	False	False
NA19399	False	False
NA19401	False	False
NA19403	False	False
NA19404	False	False
NA19428	False	False
NA19429	False	False
NA19430	False	False
NA19431	False	False
NA19434	False	False
NA19435	False	False
NA19436	False	False
NA19437	False	False
NA19438	False	False
NA19439	False	False
NA19440	False	False
NA19443	False	False
NA19445	False	False
NA19446	False	False
NA19448	False	False
NA19449	False	False
NA20502	False	False
NA20503	False	False
NA20504	False	False
NA20505	False	False
NA20506	False	False
NA20507	False	False
NA20508	False	False
NA20509	False	False
NA20510	False	False
NA20512	False	False
NA20513	False	False
NA20514	False	False
NA20515	False	False
NA20516	False	False
NA20517	False	False
NA20518	False	False
NA20519	False	False
NA20520	False	False
NA20521	False	False
NA20522	False	False
NA20524	False	False
NA20525	False	False
NA20527	False	False
NA20528	False	False
NA20529	False	False
NA20530	False	False
NA20531	False	False
NA20532	False	False
NA20533	False	False
NA20534	False	False
NA20535	False	False
NA20536	False	False
NA20538	False	False
NA20539	False	False
NA20540	False	False
NA20541	False	False
NA20542	False	False
NA20543	False	False
NA20544	False	False
NA20581	False	False
NA20582	False	False
NA20585	False	False
NA20586	False	False
NA20587	False	False
NA20588	False	False
NA20589	False	False
NA20752	False	False
NA20753	False	False
NA20754	False	False
NA20755	False	False
NA20756	False	False
NA20757	False	False
NA20758	False	False
NA20759	False	False
NA20760	True	True
NA20761	False	False
NA20762	False	False
NA20763	False	False
NA20764	True	True
NA20765	False	False
NA20766	False	False
NA20767	False	False
NA20768	False	False
NA20769	False	False
NA20770	False	False
NA20771	False	False
NA20772	False	False
NA20773	False	False
NA20774	False	False
NA20775	False	False
NA20778	False	False
NA20783	False	False
NA20785	False	False
NA20786	False	False
NA20787	True	True
NA20790	True	True
NA20792	False	False
NA20795	False	False
NA20796	False	False
NA20797	False	False
NA20798	False	False
NA20799	False	False
NA20800	False	False
NA20801	False	False
NA20802	False	False
NA20803	False	False
NA20804	False	False
NA20805	False	False
NA20806	False	False
NA20807	False	False
NA20808	False	False
NA20809	False	False
NA20810	False	False
NA20811	False	False
NA20812	True	True
NA20813	False	False
NA20846	False	False
NA20847	False	False
NA20849	False	False
NA20850	False	False
NA20851	False	False
NA20852	False	False
NA20853	False	False
NA20854	False	False
NA20856	False	False
NA20858	False	False
NA20859	False	False
NA20861	False	False
NA20862	False	False
NA20863	False	False
NA20864	False	False
NA20866	False	False
NA20867	False	False
NA20868	False	False
NA20869	False	False
NA20870	False	False
NA20872	False	False
NA20874	False	False
NA20875	False	False
NA20876	False	False
NA20877	False	False
NA20878	False	False
NA20881	False	False
NA20882	False	False
NA20884	False	False
NA20885	False	False
NA20886	False	False
NA20887	False	False
NA20888	False	False
NA20889	False	False
NA20892	False	False
NA20894	False	False
NA20895	False	False
NA20896	True	True
NA20897	False	False
NA20899	False	False
NA20900	False	False
NA20901	False	False
NA20902	False	False
NA20903	False	False
NA20904	False	False
NA20905	False	False
NA20906	False	False
NA20908	False	False
NA20910	False	False
NA20911	False	False
NA21086	False	False
NA21087	False	False
NA21088	False	False
NA21089	False	False
NA21090	False	False
NA21091	False	False
NA21092	False	False
NA21093	False	False
NA21094	False	False
NA21097	False	False
NA21098	False	False
NA21099	False	False
NA21100	False	False
NA21101	False	False
NA21102	False	False
NA21103	False	False
NA21104	False	False
NA21105	False	False
NA21106	False	False
NA21110	False	False
NA21111	False	False
NA21112	False	False
NA21113	False	False
NA21114	False	False
NA21115	False	False
NA21116	False	False
NA21117	False	False
NA21118	False	False
NA21119	False	False
NA21120	False	False
NA21122	False	False
NA21123	False	False
NA21124	False	False
NA21125	False	False
NA21126	False	False
NA21127	False	False
NA21129	False	False
NA21130	False	False
NA21133	False	False
NA21135	False	False
NA21137	False	False
NA21141	False	False
NA21142	False	False
NA21143	False	False
NA21144	False	False

## Sheet: Table S2 SMAca_full_output
Sample	Pi_a	Pi_b	Pi_c	cov_SMN1_a	cov_SMN1_b	cov_SMN1_c	cov_SMN2_a	cov_SMN2_b	cov_SMN2_c	avg_cov_SMN1	avg_cov_SMN2	scale_factor	std_control	g.27134T>G	g.27706_27707delAT	avg_cov_ACAD9	avg_cov_ATR	avg_cov_CYP11B1	avg_cov_EDNRB	avg_cov_FASTKD2	avg_cov_FOXN1	avg_cov_HEXB	avg_cov_IQCB1	avg_cov_ITGA6	avg_cov_IVD	avg_cov_LMNA	avg_cov_LRPPRC	avg_cov_NTRK1	avg_cov_PTEN	avg_cov_RAB3GAP1	avg_cov_RAPSN	avg_cov_SIL1	avg_cov_SLC22A5	avg_cov_SLC35D1	avg_cov_STIM1
HG00096	0.5564889718162124	0.5571435107150788	0.6168190852699718	39.0	38.0	44.0	17.0	16.5	13.0	27.35859595889939	26.101693161833172	0.7990610877360999	2.1138869902411432	AT [[41, 0], [0, 0], [0, 0], [0, 41]]	TAT [[0, 26, 0], [0, 0, 0], [0, 0, 0], [32, 0, 30]]	36.99677401716879	35.36477430288091	42.931269184572265	34.77632450124299	33.789154477345704	38.16332027424094	34.36104084720121	35.35519527243222	34.38483806538063	38.758337710084035	37.643038370638116	34.37800712327269	37.47362220779025	35.230982644041546	35.02722951744139	38.10856242339345	35.728066128855545	36.688047547373706	34.7097301420114	34.9865344974946
HG00097	0.5105761892700862	0.4817658988515781	0.533101609384943	34.0	30.5	30.0	37.0	37.0	30.0	33.22994965864423	35.69281699368943	1.066203218769886	1.7133018686487238	AT [[27, 0], [0, 0], [0, 0], [0, 27]]	TAT [[0, 26, 0], [0, 0, 0], [0, 0, 0], [27, 0, 27]]	34.97274317896003	33.5381990448313	38.69705058054184	34.31664355582206	33.01083254954108	37.73748163565132	33.01779122541603	34.39158590915354	33.670518039086794	37.56036633403362	36.442409286806615	33.07800074694164	36.80569693857516	34.567852303835274	33.940014500926445	36.70285414113115	34.871450071791436	35.64073173555633	33.29337522246032	33.66663454609441
HG00099	0.4590749869828424	0.4941866563169146	0.4783638519821215	35.0	39.5	40.0	27.0	25.5	28.0	31.49844838287015	29.634021862822856	0.8132185483696064	2.0776810967011543	AT [[32, 0], [0, 0], [0, 0], [0, 33]]	TAT [[0, 24, 0], [0, 0, 0], [0, 0, 0], [32, 0, 33]]	40.13237465142982	40.18633492528116	44.92833311090351	39.44404052517833	37.467518567768295	42.2705680705191	37.092465960665656	40.39150936174773	38.063547644932115	42.620831144957975	43.778499930487975	38.30453357138303	42.24141003760705	41.5288267445826	39.80443083863691	42.89686569777622	41.08945386607004	42.5224036123654	39.348236661460795	40.05040555713831
HG00100	0.5485669786589414	0.5485669786589414	0.5485669786589414	24.5	24.0	22.5	0.0	0.0	0.0	17.923212192262607	15.414255663988412	0.5485669786589414	1.3213875500410388	AT [[26, 0], [0, 0], [0, 0], [0, 24]]	TAT [[0, 15, 0], [0, 0, 0], [0, 0, 0], [21, 0, 20]]	33.63598337798677	32.29763518718225	36.41158414520219	31.35013554198054	32.12778516524503	34.09090352595494	31.855636913767015	32.462591282781425	31.634680049553765	34.130055147058826	33.921069094953424	31.599748590375384	33.646780746401646	31.843381600656265	31.71590268267139	34.91682717562598	32.79903874431291	33.716954189340434	31.82177750335961	31.82409797053845
HG00101	0.4806027988773326	0.483080624134285	0.4588333341198227	41.0	37.0	30.0	27.5	24.5	22.5	27.672953589407626	25.83158039932411	0.8029583347096898	2.005280802469193	AT [[27, 0], [0, 0], [0, 0], [0, 29]]	TAT [[0, 27, 0], [0, 0, 0], [0, 0, 0], [35, 1, 35]]	36.673820329159604	34.395925127099055	41.62111303883625	34.84128471311322	33.12155807089806	38.40673971596474	34.38305597579425	34.80393147476232	34.37749348974793	37.767889968487395	38.17492701237314	34.409597289148394	37.915844799202546	34.76491570884757	35.27250463224039	36.79049203291893	35.68069242701203	38.28810157848018	35.22562016489304	34.906910391982706
HG00102	0.5753850874891875	0.5749620102189749	0.4361260392474639	40.0	31.5	25.5	35.5	28.0	38.0	34.34876905041032	33.26052622504224	1.0860393526358414	1.626121413328636	AT [[23, 0], [0, 0], [0, 0], [0, 23]]	TAT [[0, 29, 0], [0, 0, 0], [0, 0, 0], [33, 0, 33]]	34.91188692656788	32.47095979047913	36.72000533831576	32.13771564916489	32.338825284597675	35.47961557296768	31.52752798789713	32.63007700669024	32.241536672313096	35.76175157563025	35.185840400389274	32.521793388655595	35.609385147483046	33.064004129298674	32.761709498106825	36.68604447557345	33.27254222432375	33.93184361854039	32.34444121599535	32.4485931189355
HG00103	0.5635366936902451	0.6599345866057756	0.5682328328043305	32.0	41.5	32.0	28.5	25.5	28.0	34.703572167436725	34.00903479430325	1.0654365615081196	2.188349932881323	AT [[33, 0], [0, 0], [0, 0], [0, 33]]	TAT [[0, 27, 0], [0, 0, 0], [0, 0, 0], [33, 1, 35]]	35.64847722674832	33.35644738869203	39.01267849993327	32.969268822846004	31.77442999383777	37.84252571008815	33.077059001512865	33.362360109615885	32.96224053801229	36.368139443277315	36.66675934936744	33.36161995245079	37.48084155200797	34.416662826173116	32.99804237492951	39.55909648047628	34.7750967310387	36.04963143066652	33.43057422002688	33.892812253858665
HG00105	0.5750679661451049	0.6056850106389415	0.4771250109883292	36.0	32.5	26.5	30.5	24.5	32.5	30.3433211502655	30.684058070967964	1.0622783263513744	1.2229678220030653	AT [[21, 0], [0, 0], [0, 0], [0, 21]]	TAT [[0, 22, 0], [0, 0, 0], [0, 0, 0], [34, 1, 31]]	31.762097435617036	30.610191033739024	34.510876818363805	30.31885470149533	29.596957804949238	32.081568315377076	29.267630862329803	30.766683507095948	30.24325588450939	32.88573398109244	31.469518976782986	30.01196928430239	31.844013834559213	30.820624372079305	30.57656489164585	31.60164594641919	30.720529469089318	32.45883987495658	30.270838630007628	29.994327227631512
HG00106	0.4893971562384965	0.4815755736070522	0.4919068852448478	32.5	30.5	24.5	21.5	21.0	16.0	29.79435900972347	26.855339839304804	0.8131521980578096	1.4395799789055341	AT [[26, 0], [0, 0], [0, 0], [0, 26]]	TAT [[0, 34, 0], [0, 0, 0], [0, 0, 0], [42, 1, 46]]	37.142900103887584	36.901240178708974	42.651674896570135	36.90998013716599	35.94022638082574	38.601493633692456	35.77074735249621	37.42021463892589	36.49149242788158	38.527048319327726	38.5607187543445	36.780508466856745	38.29046533053421	37.87962357018425	37.90436639007492	38.46533006478725	37.433274324036006	38.767396086604144	36.53045436385428	37.126103970102726
HG00107	0.6809404867524584	0.6504241335160272	0.6112857086084251	38.0	39.0	45.0	9.0	11.5	17.0	27.184504516929866	27.01093141142798	0.8422158651938302	1.6413673634099109	AT [[44, 0], [0, 0], [0, 0], [0, 43]]	TAT [[0, 22, 0], [0, 0, 0], [0, 0, 0], [28, 0, 31]]	35.219585543222706	33.04256663071945	39.469104497531035	33.254031905457914	33.69509940648007	36.794594760039175	32.95231467473525	34.4026699735146	33.64431269435947	36.652113970588225	36.36424301404143	33.83958972864157	36.84689855160019	34.23799692146037	34.11832755981632	35.15925407109088	34.424322017771985	35.57049129713249	33.062179929539106	33.96817968527425
HG00108	0.546353942155371	0.546353942155371	0.546353942155371	26.5	25.5	34.0	0.0	0.0	0.0	18.732501206813325	15.944756715748818	0.546353942155371	1.0842889472011057	AT [[37, 0], [0, 0], [0, 0], [0, 38]]	TAT [[0, 20, 0], [0, 0, 0], [0, 0, 0], [23, 1, 26]]	35.16304882716387	33.2575720228008	35.86987855331642	33.250234231533184	33.24982972788895	36.70773139079334	32.86068381240545	33.371071204396884	33.23199251637044	34.71963629201681	35.48992075629084	33.36170193385012	35.022594432949205	34.23129602831519	33.816909691452516	35.62913675363334	34.46613404528915	35.559106171124235	33.66741728108089	33.89757168473798
HG00109	0.6340174239875067	0.5892211071094303	0.5875646622300061	50.5	41.5	52.0	57.5	54.0	68.0	46.28118750431005	48.933342529052716	1.3559184513000142	1.6355397956236657	AT [[49, 0], [0, 0], [0, 0], [0, 50]]	TAT [[0, 25, 0], [0, 0, 0], [0, 0, 0], [28, 0, 27]]	39.115369894472096	37.356924973039604	42.60509809155212	36.940286574473134	36.00577303538417	39.696804603330065	35.220054462934954	37.71133973269646	36.295009228124286	39.29175420168068	38.215695815376066	36.69312540421385	38.34583377384423	38.002783589724686	37.82384596793685	40.51094379268079	37.67950455255768	38.438886959206506	36.77013038898776	37.496371771882494
HG00110	0.5531752857805792	0.5999745307371551	0.4575443868974984	38.5	39.5	17.5	17.0	13.0	13.0	24.914454175574093	24.079726887134036	0.7974345028784973	1.7244229367220796	AT [[19, 0], [0, 0], [0, 0], [0, 19]]	TAT [[0, 13, 0], [0, 0, 0], [0, 0, 0], [21, 0, 21]]	34.258570725572746	31.7149822831613	38.34605631923128	32.21256980099689	30.9993189115558	34.53342311459354	32.3242965204236	32.558750133957965	31.60432836952949	35.23545824579832	35.48255248157931	31.934569734289173	34.7166180846083	32.363958965094525	31.73781519374849	33.609875678515145	33.366862915828136	33.845278067230126	32.13231395053209	32.42575958170636
HG00111	0.6126703249105708	0.5003930295741007	0.6656171431127189	40.5	26.5	42.5	47.5	44.0	42.5	41.516033377008476	45.036863340115175	1.3312342862254378	1.7915212762506831	AT [[42, 0], [0, 0], [0, 0], [0, 41]]	TAT [[0, 29, 0], [0, 0, 0], [0, 0, 0], [36, 0, 37]]	36.62502050412817	33.753081189339085	37.28079540904845	32.98246074279504	31.91230175461356	36.90667850146915	33.185863842662634	34.273320167179534	33.16074634035345	38.07044380252101	37.51334630891144	33.69583989943615	36.39075078159218	35.101914409224555	35.34285829372432	37.38408334792505	35.202359603042346	37.065454826135614	33.830076635310355	34.427950763352385
HG00112	0.6125573222471445	0.5989751199800238	0.5529545729366414	41.0	42.0	35.5	32.5	35.0	35.0	33.92121233018413	35.135211559019275	1.0981210532967105	1.0327288158984724	AT [[36, 0], [0, 0], [0, 0], [0, 35]]	TAT [[0, 19, 0], [0, 0, 0], [0, 0, 0], [27, 0, 29]]	34.65170320957953	33.43116623016484	35.42759909248632	33.55128733650639	33.39464210423896	34.71829089128305	33.129779122541606	32.299361594635556	33.078224154931355	36.302652310924366	34.19762268872515	33.23774605806105	35.93902825814442	33.6720064888979	34.016603560783054	34.782174750481516	33.831607263333304	34.802284743931146	32.892147604692546	33.178696519247204
HG00113	0.7274036410233844	0.686575716154947	0.7119835345981811	36.0	32.0	39.0	15.5	16.5	18.0	30.501861940555827	29.97410255526053	1.0405913197973415	1.426820987509596	AT [[39, 0], [0, 0], [0, 0], [0, 39]]	TAT [[0, 25, 0], [0, 0, 0], [0, 0, 0], [29, 0, 30]]	32.24889277707912	30.006455091665387	34.812892032563724	30.063211283089107	29.554146531313854	32.41680950048971	30.104762481089264	30.69025857713682	31.056898338937632	34.06253282563025	32.19562421798971	30.064765305471802	32.96195496216641	31.392080595061437	30.76634173849996	32.92864647172124	31.534768393313303	31.8673922272394	29.87298877710384	30.566011965611445
HG00114	0.4889373526121194	0.4617770026497464	0.4881538957424094	30.5	33.5	30.0	37.0	45.0	36.5	35.23819046962278	35.474568088554776	1.0820744688956745	1.331673125931727	AT [[28, 0], [0, 1], [0, 0], [0, 25]]	TAT [[0, 26, 0], [0, 0, 0], [0, 0, 0], [33, 2, 34]]	35.63486248564711	33.67881682329379	38.21780328306419	35.22832265237542	34.574092692893984	36.639966944172386	33.487527987897124	34.00760881213736	34.39387657067732	37.91754201680671	36.06398581954678	34.33133237992002	36.58934316050203	35.27275492428083	34.520768549101746	37.34678690246892	35.288195065131276	35.113233761722825	34.531943485998625	34.44370380922056
HG00115	0.5213121136597774	0.367237809731721	0.5899672150247095	36.5	19.5	28.0	38.0	37.0	22.5	31.48672505344459	29.432221800751748	1.0640480128124223	1.1126010227381866	AT [[28, 0], [0, 0], [0, 0], [0, 27]]	TAT [[0, 23, 0], [0, 0, 0], [0, 0, 0], [30, 0, 30]]	31.875088851222053	29.740479124942226	33.48885626584813	30.39319666704144	29.289559887133912	31.561489960822726	29.84789107413011	30.57079869563221	30.17642151037848	32.858981092436984	32.26360697900737	29.306337162168315	31.86074821404298	30.43838773008397	30.455087408362196	31.258010856242343	31.059284161481727	31.78731040870673	31.041441179675303	30.326016825593676
HG00116	0.618078853030156	0.6527852038607794	0.5953678512189517	52.0	60.5	45.0	41.5	42.5	39.0	48.231466795393416	45.966998862029726	1.1113533222753766	1.5174790026203395	AT [[47, 0], [0, 0], [0, 0], [0, 45]]	TAT [[0, 28, 0], [0, 0, 0], [0, 0, 0], [38, 0, 38]]	47.253321668762645	45.30782622092128	49.782196716935815	44.630638733775555	43.70025621898615	47.47049461312439	44.59664750378215	46.140081752629406	44.50380502111091	48.36282169117647	46.07243153065479	45.64041136444376	47.007853679902134	45.94815333708165	45.97174736163699	44.17492558220978	46.01196524025626	46.37412681872564	44.27147423092289	44.187197298520225
HG00117	0.4716494808107911	0.4938165570762712	0.5951122610919165	33.5	31.5	45.5	45.0	39.0	39.0	40.498207020205506	42.293079071692134	1.1052084848849881	1.4408124402617082	AT [[38, 0], [0, 0], [0, 0], [0, 38]]	TAT [[0, 40, 0], [0, 0, 0], [0, 0, 0], [46, 0, 46]]	41.94912242331456	39.523956247111386	43.4368076871747	38.98022461242489	38.440210164434205	42.728880999020575	39.38479878971256	40.61355807651679	40.8141986701388	42.41626181722689	42.143020992631726	39.09381404796822	42.18927368564136	39.4314471901413	39.64185128494321	40.76842934687445	40.495980832550075	40.17104704565629	38.69950604728871	39.80072815940742
HG00118	0.7722451315347993	0.7922986680058638	0.5968434534044914	36.5	43.5	26.5	13.0	14.0	20.0	35.84183849389697	34.85013276319873	1.0472913427663717	1.3473403882406243	AT [[27, 0], [0, 0], [0, 0], [0, 28]]	TAT [[0, 33, 0], [0, 0, 0], [0, 0, 0], [36, 0, 37]]	36.092459948602986	36.19592512709906	40.80301614840518	35.939624480005996	36.00518924528914	37.171308765915775	34.662257186081696	35.84228172507235	35.50422218289384	36.98345588235294	37.06746142082579	35.45567083557264	37.66283548050928	36.19586517102485	35.624385724643524	38.7314831027841	36.194067547385245	37.40558064142642	35.865688446591356	35.239685106668226
HG00119	0.8534402866406701	0.8799263645019322	0.8661042392811444	55.0	57.5	60.5	16.5	15.0	17.0	38.99837942210882	36.823649091347974	1.1094723726328708	1.0105736385034323	AT [[61, 0], [0, 0], [0, 0], [0, 59]]	TAT [[0, 39, 0], [0, 0, 0], [0, 0, 0], [45, 0, 46]]	37.765077368910276	36.28758280696349	36.64406779661017	36.11020749790753	35.50024324587293	37.1866123898139	35.3248532526475	37.55715794791715	36.088868101029	38.99960609243698	38.61106283887113	36.51747570162414	37.25599975834831	38.386329071921686	36.80784661242246	37.62764839782875	36.83822418535455	37.718961059009686	35.450913449315365	36.95627272879624
HG00120	0.5522240493994817	0.5522240493994817	0.5522240493994817	44.0	36.0	50.0	0.0	0.0	0.0	22.62047445003793	18.4580847615435	0.5522240493994817	1.542586815332939	AT [[44, 0], [0, 0], [0, 0], [0, 46]]	TAT [[0, 25, 0], [0, 0, 0], [0, 0, 0], [27, 0, 28]]	41.063562797309864	39.61946541364967	44.611770986253845	39.52259241214756	38.671780235461995	42.664820029382966	38.2153706505295	38.74818965385264	39.76376001820342	42.174763655462186	40.71920617266787	39.360681720880656	41.64344293244325	39.016941185145576	39.33022637557399	40.565049903694614	40.16146154688933	40.52066689822856	40.22743616750808	38.57044879422165
HG00121	0.6047318813031899	0.6118244157135361	0.6502103265585594	40.5	38.5	41.5	34.0	31.5	29.5	35.10026894696917	35.53191489361703	1.1124080285700657	1.2780503330387554	AT [[39, 0], [0, 0], [0, 0], [0, 41]]	TAT [[0, 30, 0], [0, 0, 0], [0, 0, 0], [35, 0, 35]]	34.45196566242004	33.26948852256971	36.252101961831045	32.95856288023585	32.58382252781111	36.18024608227229	32.544919818456876	33.6147522160474	33.06760549136602	35.925846901260506	36.25305852912554	33.3477286597863	35.89886876802947	34.038444876627985	33.59481189075969	35.45815093678865	34.351553174680966	35.762108756898606	33.84738314023172	33.73836537011279
HG00122	0.5071408090492301	0.4976819417355429	0.456350479108533	41.0	44.0	31.5	44.5	49.5	41.5	36.27918764223157	36.17579916548846	1.0575741261880287	1.7322928362829395	AT [[34, 0], [0, 0], [0, 0], [0, 33]]	TAT [[0, 31, 0], [0, 0, 0], [0, 0, 0], [40, 0, 41]]	37.53042812619607	35.6877137575104	40.291605498465245	36.011542929955404	34.98618363441767	39.338883447600395	35.88632980332829	35.40894686079089	35.708340707405256	39.45916491596638	39.651119143611844	35.12817336333245	38.67449517451783	35.98673647147742	35.617844195601386	39.659078970407975	37.055143900034025	37.506773185133724	36.03108996476954	36.10838598314089
HG00123	0.5651636833360472	0.5651636833360472	0.5651636833360472	46.5	44.0	43.5	0.0	0.0	0.0	19.43717674643128	15.337666816097107	0.5651636833360472	1.4413432181542354	AT [[43, 0], [0, 0], [0, 0], [0, 44]]	TAT [[0, 21, 0], [0, 0, 0], [0, 0, 0], [23, 2, 24]]	34.576876811197984	32.936712370975194	35.939943947684505	32.174930355157464	31.51276230013297	34.79229921645446	31.152242057488646	32.7579111743903	31.553788587464926	35.939469537815135	34.50373627137495	32.02644355580656	35.2522692603948	32.53981362852903	32.39785708531378	34.41297496060235	32.97715071589618	33.69908533055459	32.448825046308066	32.45894152938613
HG00125	0.9953619237272152	0.9953619237272152	0.9953619237272152	26.0	18.5	29.5	0.0	0.0	0.0	29.74674160402731	26.580330356219182	0.9953619237272152	1.010155064825836	AT [[28, 0], [0, 0], [0, 0], [0, 29]]	TAT [[0, 18, 0], [0, 0, 0], [0, 0, 0], [20, 0, 21]]	31.743425009568597	30.44809736558312	31.149472841318563	30.203962572924084	28.2115266110985	31.898169686581785	29.672726172465957	30.59460493883862	29.8457639117134	32.74130120798319	31.271374947865983	29.334420345961504	31.687967256196103	30.200326288331965	29.94322887295577	31.45806338644721	30.803738344702715	30.981668017444328	30.10915991719028	30.11815622329105
HG00126	0.4030805955063984	0.4631684720779093	0.4798512529745703	32.5	38.0	40.5	53.0	49.0	49.0	44.164781739190396	46.65874685333978	1.060412028178371	3.2905736749901737	AT [[43, 0], [0, 0], [0, 0], [0, 43]]	TAT [[0, 40, 0], [0, 0, 0], [0, 0, 0], [49, 0, 48]]	47.02698343266445	43.09432290864274	55.54290671293207	44.78107159364889	42.4367398566471	50.45390548481879	41.96280786686838	45.41020223824614	43.719717846939545	47.895023634453786	49.7226470179341	44.59236115539119	49.191599583150825	46.029651682597034	44.09670506726819	49.99045701278236	46.45862910061758	48.237080776504186	42.930120219373116	45.40528481171759
HG00127	0.7629925756546222	0.7766645065223539	0.8232288316273555	48.0	46.0	48.0	54.5	50.5	47.0	54.59633818357354	55.40349667229904	1.6293070625958077	1.5772749221757	AT [[49, 0], [0, 0], [0, 0], [0, 46]]	TAT [[0, 39, 0], [0, 0, 0], [0, 0, 0], [48, 0, 49]]	37.45016129914156	34.913018024957644	38.94314693714133	35.02436007945133	35.159244964810426	38.077558765915775	34.981167927382764	35.05685941303449	35.706672060273554	38.71110162815126	38.922702627554564	34.78497189859812	39.2046034646811	35.618288737522235	35.913566422299205	38.07292943442479	36.459701647455006	37.37250588553125	35.63825227908328	34.825974929195084
HG00128	0.6163735334666807	0.5307978427585245	0.5706593459246521	53.0	42.0	41.5	41.0	44.5	38.0	45.4067305703055	46.77171626607814	1.0931907952050564	2.317882461631487	AT [[44, 0], [0, 0], [0, 0], [0, 44]]	TAT [[0, 40, 0], [0, 0, 0], [0, 0, 0], [48, 0, 46]]	47.38080266827055	43.48940070867354	49.44134525557187	42.76494397181726	42.69351020011028	48.52041503428012	44.01482602118003	44.259128278142654	42.95272166460192	49.72547925420168	49.5596586959544	43.74910959091281	47.85567352856776	44.92918437134193	44.61856118585353	47.00866748380319	45.09078301685514	46.25151480066381	43.846638579159546	44.94488947730053
HG00129	0.4903238524991905	0.5610587292543321	0.4846488079100795	27.0	27.5	30.5	18.5	13.0	21.5	24.446900213778356	23.22580088968585	0.8262864921745617	0.7072684558459829	AT [[30, 0], [0, 0], [0, 0], [0, 30]]	TAT [[0, 24, 0], [0, 0, 0], [0, 0, 0], [29, 0, 30]]	31.347667997156762	31.72256200893545	33.211664219938605	31.110682207148123	30.648882690623683	30.98285994123409	29.63954009077156	31.72681761815092	31.036596465501987	31.697216386554622	31.46388850271097	31.370100472759404	31.85374031505339	31.752638419068514	31.169169419157328	30.591052355104186	31.255652494824677	30.54420902319478	30.969563796171865	30.399762866384005
HG00130	0.6805377157324786	0.7111162437103432	0.7213414446002959	26.5	34.0	32.0	13.0	14.5	13.0	31.370112406040963	28.959619297217145	1.014386406469166	0.6504790034651105	AT [[31, 0], [0, 0], [0, 0], [0, 31]]	TAT [[0, 25, 0], [0, 0, 0], [0, 0, 0], [34, 1, 34]]	32.113319481655644	32.11948852256971	33.112905378353126	31.572561805893887	32.27113806635747	31.71636263467189	31.138965204236	33.19052649305715	31.716469041539195	32.60126706932773	32.69545043792577	32.40988877856824	32.35894337798855	33.27370429428627	31.944179489245148	33.24058833829452	31.747879413443737	31.80344255335572	31.519140667562557	31.178570830051452
HG00131	0.5065173181160063	0.4919297897195605	0.5901802298150649	35.5	30.0	32.5	41.5	37.0	28.0	34.47062271567478	34.696541260043446	1.0986431970403516	0.8789757425494692	AT [[32, 0], [0, 0], [0, 0], [0, 30]]	TAT [[0, 25, 0], [0, 0, 0], [0, 0, 0], [28, 0, 30]]	33.72579145934715	33.88026498228316	36.37728546643534	33.83658759010106	32.516654234099825	35.466423849167484	33.198232980332826	33.355363676725	33.514739716329984	35.109375	34.29669470318365	33.4087410389776	34.658017549953925	33.88331044399178	34.236139531136715	34.11906846436701	33.825434352637245	35.049940179846395	33.52064794973305	33.24682425298721
HG00132	0.6035197877236962	0.5584639729153691	0.5237754313878324	37.0	36.0	34.0	31.0	35.5	38.0	34.97441555754776	35.00913824614642	1.1091715017624688	1.8207773165060703	AT [[37, 0], [0, 0], [0, 0], [0, 37]]	TAT [[0, 25, 0], [0, 0, 0], [0, 0, 0], [35, 0, 39]]	33.88277106457433	32.452141426590664	37.67302815961564	33.118414970830365	32.13180683034411	36.94870225269344	31.864726172465957	33.50259495705691	33.39192981569034	37.77714679621849	35.936518142638675	32.925305836164725	35.856473999788555	33.020941443226754	32.42425682751953	34.481877079320604	34.16691654317001	36.0174443286635	33.04027893800167	32.76521677196628
HG00133	0.7089441299806944	0.6751848856958994	0.6267477091133676	42.0	40.0	42.0	19.0	21.0	27.0	51.22646714019723	50.02789751370737	1.0296569506862467	2.120760324849759	AT [[40, 0], [0, 0], [0, 0], [0, 38]]	TAT [[0, 35, 0], [0, 0, 0], [0, 0, 0], [43, 0, 42]]	53.76201541910439	51.31674626405793	57.544241291872424	51.65250034353958	50.829468426685686	57.26964985308521	50.757143721633895	52.325617354827855	51.655576062498426	55.95158219537815	54.30785138328931	51.1622502983212	54.88529096373714	51.9568912280055	52.10476919358737	55.61512869900193	52.94478690339582	55.12689591293273	51.7886172956089	51.35879237820717
HG00136	0.5217761924268504	0.5307868983942866	0.6629942251676791	34.0	26.0	43.5	38.5	28.5	29.5	34.204330735811325	35.44963619435153	1.1126109985572543	1.5777147724375646	AT [[43, 0], [0, 0], [0, 0], [0, 44]]	TAT [[0, 28, 0], [0, 0, 0], [0, 0, 0], [35, 0, 33]]	34.38173218874733	33.021861038360804	36.19298011477379	33.23731714324976	32.714915836927965	36.222055582761996	31.651534039334344	32.859030297463214	32.59654134958157	36.06768644957983	34.703965661059364	32.531175704356855	36.048979776774246	32.507111057856264	32.836276484330945	36.489669059709335	33.6746348439329	35.325576010188726	32.128518505066644	32.62943473379028
HG00137	0.6964469086330767	0.6268022177697691	0.7160100240441182	44.0	37.5	30.5	22.0	25.0	14.0	33.95965795462382	31.86823683575296	1.044670362949615	1.1981014990112258	AT [[30, 0], [0, 0], [0, 0], [0, 28]]	TAT [[1, 33, 0], [0, 0, 0], [0, 0, 0], [36, 1, 40]]	34.537399529772	33.62977969496225	37.003870278927	32.99011855238666	32.925339733402524	35.6932847698335	32.243655068078674	33.131937108651385	32.88308092938589	36.76706932773109	34.11884818573613	33.95731501808145	34.15039797012581	34.38352704782797	33.90497865141384	33.78366310628611	33.48447401957109	34.90725946509205	34.108161115752004	33.41867909034539
HG00138	0.5126074205326902	0.4512013232813784	0.555324705577081	30.0	26.0	41.5	35.0	38.0	41.5	37.69605544445211	37.03620814510845	1.110649411154162	1.4462286412393923	AT [[38, 0], [0, 0], [0, 0], [0, 39]]	TAT [[0, 28, 0], [0, 0, 0], [1, 0, 0], [36, 0, 38]]	38.33249494231505	34.800300415960564	37.102629120512475	35.213631650614	34.99938377712191	37.68456170421156	34.545077155824515	35.143985670325634	35.50332465299724	39.35816045168068	38.53936118448492	35.15360581521393	38.22463034843153	35.329035052952726	35.77468782727785	37.92461915601471	36.226318915459096	37.2848211184439	35.68748410997711	35.497557439962456
HG00139	0.6725385988929825	0.6347006740913809	0.6886167084662209	38.0	40.0	42.5	27.0	32.5	28.5	37.8510447555341	38.26052622504224	1.150394971790628	1.2563369360996242	AT [[36, 0], [0, 0], [0, 0], [0, 37]]	TAT [[0, 15, 0], [0, 0, 0], [0, 0, 0], [24, 0, 24]]	36.54040680190278	34.779001694654134	37.36794341385293	34.88257192469612	33.696039957188724	38.04199314397649	33.544375189107406	34.9554494098195	35.875041084114976	37.282759978991606	36.71394063673016	35.17857370583252	36.46782256724713	35.352271575124654	35.53489889631837	37.20022763088776	35.46512781183146	37.567172243448724	34.703682853303306	34.86051850982889
HG00140	0.5070756410651955	0.525447946900891	0.4864313401566889	33.0	33.0	29.0	38.5	36.0	36.5	34.85011378525619	37.1834201179351	1.0986638889745903	2.1896210285897557	AT [[32, 0], [0, 0], [0, 0], [0, 32]]	TAT [[0, 20, 0], [0, 0, 0], [0, 0, 0], [24, 0, 23]]	35.40261906063754	32.65831921121553	40.02562391565461	33.92654499119289	33.18833717121266	38.129162585700286	33.12695915279879	34.15421240374164	33.62990165094936	38.27159926470589	38.28477339079661	34.28954008434975	38.072661642325286	34.20838210760141	34.11078707806332	38.489756610050776	35.376559085221345	36.77770059048281	33.66623687938111	34.727539340718266
HG00141	0.5186350433997926	0.5240737498112837	0.5548989780750125	40.0	36.5	41.5	42.5	38.0	38.5	33.49865526515413	35.14359115831581	1.0696847770120723	1.1114492298746637	AT [[41, 0], [0, 0], [0, 0], [0, 39]]	TAT [[0, 25, 0], [0, 0, 0], [0, 0, 0], [30, 0, 30]]	34.17595275848871	34.79695732552766	38.70612571733618	34.963459880822995	35.029481399798925	33.98451273261508	32.9095189107413	34.556499640227194	33.587363790357244	35.57136292016807	34.991345752815235	34.461309334037765	35.05414508163296	34.668282746352304	34.84558124546846	35.25906146033969	34.059333175718926	35.223148469761874	33.879090545890385	33.97603526000905
HG00142	0.5448478504205317	0.5859245731407141	0.5512512743140792	28.5	31.5	27.5	25.5	24.0	24.0	34.43345286531963	32.40449670678299	1.0323432955336391	4.184024433340575	AT [[24, 0], [0, 0], [0, 0], [0, 25]]	TAT [[0, 26, 0], [0, 0, 0], [0, 0, 0], [31, 0, 31]]	33.53709880255892	32.76345709443845	35.734552248765524	44.744181688715656	32.84902539486913	34.46611777668952	32.36473222390317	33.138474257107426	32.629952216013955	35.988773634453786	35.277735298206586	31.773412521292396	35.858573348839315	33.48877807784834	33.00290824135986	46.5298546664332	33.95575455976565	34.4488441202578	32.285094250535714	43.35020361649713
HG00143	0.6475451768634879	0.6906298756390508	0.6216433697889485	40.0	43.0	32.0	23.0	20.5	20.5	31.878973863871455	32.927135418462704	1.0198836535599936	1.1263576023163715	AT [[34, 0], [0, 0], [0, 0], [0, 32]]	TAT [[0, 20, 0], [0, 0, 0], [0, 0, 0], [23, 1, 26]]	34.83254961999016	33.31166230164844	37.547711197117316	33.32902347312271	33.045535627412185	35.027944417238004	32.828635400907714	34.13253417841669	33.08076504942735	35.863511029411775	35.191401362435705	33.87888614605442	34.86762018395735	34.54473560506208	34.20876500443084	34.86946244090352	34.23642161470197	35.6399984562541	33.46700323248466	33.71211727639892
HG00145	0.6253920387862352	0.5645796076437559	0.7227644750017483	24.5	23.5	31.5	15.5	19.0	13.0	31.353182539135236	30.377185420186905	1.0210482265897716	2.0093923998245606	AT [[32, 0], [0, 0], [0, 0], [0, 32]]	TAT [[0, 23, 0], [0, 0, 0], [0, 0, 0], [30, 0, 31]]	33.50902181639237	31.176336465875824	36.57934071800347	31.26428812352434	31.12376350014595	35.772251469147896	31.373748865355527	30.62058512837	32.06687229792936	34.697544642857146	35.61057625469206	30.74037401736184	36.10457476854299	31.0482980468786	30.980327076452106	34.62791104885309	32.57639589664339	33.07768901238856	30.987905422583808	31.302806220777263
HG00146	0.5870769379156788	0.6094387166698937	0.5067243262199116	46.5	44.5	37.0	17.5	14.5	22.0	33.98562168126336	32.75243973930136	0.8080198715398591	1.834751446072942	AT [[37, 0], [0, 0], [0, 0], [0, 37]]	TAT [[0, 25, 0], [0, 0, 0], [0, 0, 0], [35, 0, 37]]	45.548307725955496	43.16049915267293	48.33044174562925	44.0287199090557	42.63503389225829	46.959537218413324	42.320157337367625	43.730001990232545	43.41119510530174	47.60113576680671	46.26548380369805	42.91474845373972	46.780414130582535	43.69577760777193	43.835390316603565	46.63027490807214	44.9474567377277	45.7052217205048	42.357843315294375	43.10350086306582
HG00148	0.7887778819108768	0.7546316532567263	0.8269143786644588	63.0	51.0	52.0	47.5	42.5	35.0	40.924556927108476	39.798406841615225	1.3834913643039983	1.9643059524598845	AT [[46, 0], [0, 0], [0, 0], [0, 42]]	TAT [[0, 31, 1], [0, 0, 0], [0, 0, 0], [38, 0, 35]]	32.197741812018144	30.31089970728701	37.942479647671156	30.729915426801085	29.095352382187915	33.875153036238984	30.257004538577913	30.543945865674612	30.441989229641237	33.55275078781513	33.1747358543028	30.41107295433636	33.456782105692405	30.368152784050583	30.162450656569728	32.026790404482576	31.42683904301143	31.64270001157809	29.87002869284132	30.87953528514689
HG00149	0.5397331270923211	0.5164710213726036	0.4960139489036942	35.0	38.0	30.0	17.0	21.0	18.5	26.679539342114328	24.999758612365948	0.8018892173943056	1.7207455424945295	AT [[30, 0], [0, 0], [0, 0], [0, 30]]	TAT [[0, 24, 0], [0, 0, 0], [0, 0, 0], [33, 0, 33]]	35.13642079938761	33.47428747496534	37.03576671560123	33.58571624879761	32.45276165147731	37.730533790401566	32.7489258698941	34.02267334160045	33.819722903446014	37.76385241596638	36.53534686500765	33.38650586167005	36.52494298530456	33.96946346768916	33.8166116168533	36.762913675363336	35.09159895974489	36.71189842151982	32.53021828351433	34.73957198639205
HG00150	0.5056596571851405	0.5411737510779789	0.5015792254387675	45.0	41.5	42.5	49.0	39.5	47.0	39.89962761188883	41.31763164247043	1.0562668394534045	1.7943969851670991	AT [[44, 0], [0, 0], [0, 0], [0, 45]]	TAT [[0, 29, 0], [0, 0, 0], [0, 0, 0], [36, 0, 37]]	41.50049209907595	40.03087351717763	44.34325370345656	40.5650164274382	39.226932183050636	43.44273383937316	39.26386686838124	41.39645432416295	40.068679998988706	45.176962972689076	44.34314611427777	40.44569643198732	43.97369017232786	40.789138469763024	40.35941351808589	43.59359131500613	41.58411996378713	41.053259233530156	40.01814186612429	41.14833000955238
HG00151	0.7089204493016794	0.6362451683101451	0.663540022554245	43.0	31.0	32.0	18.0	18.0	16.5	35.50710295841666	34.333701162109044	1.0056778466837777	2.1827341674080145	AT [[29, 0], [0, 0], [0, 0], [0, 29]]	TAT [[0, 24, 0], [0, 0, 0], [0, 0, 0], [31, 0, 31]]	37.31393187161681	35.54953782159914	40.48765514480181	36.343139826856046	34.462394188045266	40.95011018609207	34.48884720121029	38.825058558765434	36.499228882764896	43.08275341386555	40.54269776171277	36.170220712145095	37.9728594946459	37.56922566432858	36.324780472085706	38.60339695324812	37.55312566673778	37.30855621164756	35.91731740093706	36.51455480886863
HG00154	0.5241091172625028	0.5005506771431276	0.4986820412765002	40.0	30.5	31.0	22.0	19.0	19.5	27.40245500310323	26.360771061071073	0.8123691317568793	2.101954058996749	AT [[28, 0], [0, 0], [0, 0], [0, 28]]	TAT [[0, 23, 0], [0, 0, 0], [0, 0, 0], [29, 0, 31]]	36.86603969599213	33.84198120474503	38.86867743227012	33.5111993903734	32.69104530859793	39.322171890303615	33.37316792738275	36.250019136851456	33.701362728490885	40.25649947478992	38.03703253162797	34.35125385995755	37.70470163567988	34.99587991852009	34.35648110851527	36.58509893188583	35.55637790553515	36.77754621589286	35.021410670831365	34.983379698681105
HG00155	0.4778723560192947	0.4706723850934767	0.5817576508060981	23.0	22.0	28.0	29.0	28.5	24.0	31.764361078546308	32.98562019379979	1.0804070657827534	1.564004373129456	AT [[24, 0], [0, 0], [0, 0], [0, 24]]	TAT [[0, 29, 0], [0, 0, 0], [0, 0, 0], [38, 0, 40]]	33.27688774673301	31.19791249422277	34.757240090751374	31.411323064622923	30.543313981772776	33.367256366307544	30.39864447806354	31.54705369035043	30.81662579323945	36.91012342436975	33.769237453079384	31.960193476102425	34.29096373714337	31.658254449595827	32.21586240232015	32.60129574505341	32.94491088058402	32.255528540002324	31.780245523553553	31.26575723550804
HG00157	0.5107356943818283	0.4164460277267216	0.516757844624399	26.0	22.0	34.0	27.0	33.0	34.5	32.67378111854355	31.084106348494768	1.041115069316804	2.25967227014656	AT [[30, 0], [0, 0], [0, 0], [0, 28]]	TAT [[0, 23, 0], [0, 0, 0], [0, 0, 0], [28, 0, 29]]	33.38747334463339	30.93799106455092	35.69277992793275	30.900860722807284	29.887036616612072	37.27604676787463	30.707921331316186	33.018570400649125	30.906884433544864	38.50032825630253	35.522608786320035	31.681520481686267	34.093443687604776	32.32838985003641	32.563812132441804	34.895990194361765	32.94254954762742	34.80984909883833	31.714542548941267	32.2610397010273
HG00158	0.5731192203302244	0.6067529773918573	0.5555912280786763	35.5	41.0	36.5	14.0	13.0	16.0	29.130611681952967	27.68547191282459	0.7991380677843974	1.8319415618461905	AT [[40, 0], [0, 0], [0, 0], [0, 37]]	TAT [[0, 23, 0], [0, 0, 0], [0, 0, 0], [31, 1, 31]]	39.50448356935864	37.232444923740566	39.91365274255972	36.91315319366888	35.42191807479	41.42005386875612	36.292272314674726	38.23564353404063	35.28392283771142	41.351431197479	41.454921451411096	37.252657563695	39.31274259564121	38.71346538486354	37.539611697413996	40.33321659954474	38.319662205410026	39.87746516923315	37.431427741255945	38.02882891186674
HG00159	0.5323387612920097	0.5323387612920097	0.5323387612920097	42.5	36.5	26.0	0.0	0.0	0.0	18.888318047031238	16.604641539363428	0.5323387612920097	1.596456097706235	AT [[29, 0], [0, 0], [0, 0], [0, 29]]	TAT [[0, 20, 0], [0, 0, 0], [0, 0, 0], [24, 0, 25]]	36.17518727103724	34.732776151594514	40.3844921927132	34.769253832027886	33.635228488956635	37.85893119490696	34.577149773071106	35.66536536076792	34.14103860642682	38.439535189075634	37.65230084804672	34.66997021342491	36.806648442101775	36.293069598960294	35.857496173366634	37.169409910698654	35.85051810931905	36.421982941607816	34.86005883848473	35.80233279147325
HG00160	0.6049216264072919	0.55629067212749	0.5404811437231307	42.5	33.5	36.0	34.5	32.5	37.0	33.901558513205984	35.78637194386013	1.0959756525496818	1.5307375555476863	AT [[34, 0], [0, 0], [0, 0], [0, 33]]	TAT [[0, 27, 0], [0, 0, 0], [0, 0, 0], [33, 0, 34]]	34.765924872874415	33.030010784162684	38.221139730415054	32.967145123611786	32.367787759867674	35.60966576885406	32.302922844175484	33.83315727429997	32.682590448259305	36.951615021008394	35.2830182121507	33.345934178045376	35.949404177553575	34.12512327984294	34.250777410779015	35.98896865697776	34.27523512417901	34.93971672262746	33.34409617549849	34.09149335523119
HG00171	0.5794545343606124	0.6181076408439357	0.6027115530866507	49.0	45.5	55.0	20.5	15.0	20.0	27.38549065581684	27.55281216593676	0.8218793905727055	1.4736871654307837	AT [[53, 0], [0, 0], [0, 0], [0, 51]]	TAT [[0, 24, 0], [0, 0, 0], [0, 0, 0], [30, 0, 27]]	36.399639127344315	35.04165767986443	39.390631255838784	35.5887518894677	35.80816008821717	37.66423849167483	34.62760665658094	35.82072597559669	35.531135438525524	40.545463497899156	36.653951758654244	35.20861533416529	36.77313437344248	35.46355986100486	35.6882945299283	35.09499212046927	35.91673346057813	36.61510555362587	35.26916790760178	34.58796148883042
HG00173	0.5569105055959341	0.536046852723729	0.6130768709540447	37.0	33.0	35.5	17.5	17.5	12.0	24.340907523619066	24.24342218697197	0.8203141231075246	1.6963050791863328	AT [[36, 0], [0, 0], [0, 0], [0, 36]]	TAT [[0, 26, 0], [0, 0, 0], [0, 0, 0], [32, 1, 31]]	33.219612882060254	30.261616083808352	36.20432403576672	30.669102674611803	29.41277202996789	34.383508814887364	30.24027836611195	30.97179993570018	31.40087983212399	33.39653361344538	33.99933963575699	30.922181433945767	33.33476310582834	31.033476814172346	31.829509385321842	34.154789003677124	31.9329629394703	32.21747520358149	30.938891512003774	30.934352533056263
HG00174	0.4892450143722805	0.5842178677439969	0.6163109026120671	35.5	37.5	43.0	42.5	31.5	32.0	34.6358526998138	36.13379771716266	1.0749608766489542	0.9785785975848288	AT [[40, 0], [0, 0], [0, 0], [0, 42]]	TAT [[0, 27, 0], [0, 0, 0], [0, 0, 0], [31, 0, 34]]	35.618322488927774	34.493637344014786	37.20819431469371	35.19757898287299	34.549541076119745	35.775801909892266	34.514118003025715	34.976637731747275	34.799598007736456	37.811679359243705	37.1896288057834	34.92615297729115	36.00986240956941	36.44148470408229	35.321090791911715	36.9055331815794	35.18039834158887	35.707421558411475	35.042785021610435	34.69733203733807
HG00176	0.5609602461501566	0.5633992037421137	0.6073004403973434	34.5	28.0	41.5	15.0	12.0	13.5	27.885800979242806	26.70509327907859	0.8048560053458769	1.970844331845796	AT [[37, 0], [0, 0], [0, 0], [0, 39]]	TAT [[0, 20, 0], [0, 0, 0], [0, 0, 0], [26, 0, 27]]	36.66354092623982	35.46549067940225	39.771119711730954	34.57417331884221	33.7089157720624	39.312622428991176	34.28266263237519	35.676296330317356	34.603354992035996	39.213432247899156	38.7656402057556	35.07916670462102	38.95600428931749	37.36830025900289	35.139257230323054	39.15277534582385	37.01803723928751	38.891127320443054	35.196418842843144	35.80192639640696
HG00177	0.7521214380415888	0.7521214380415888	0.7521214380415888	27.0	30.0	41.0	0.0	0.0	0.0	24.66674712088821	20.53922549053416	0.7521214380415888	1.4907423729090097	AT [[34, 0], [0, 0], [0, 0], [0, 35]]	TAT [[0, 16, 0], [0, 0, 0], [0, 0, 0], [18, 0, 18]]	33.78123462190388	31.65681713141273	37.376484719071144	31.396707016952117	32.122466188823665	33.1028097453477	30.72940393343419	31.768030741438174	31.209086542108054	32.88149947478992	34.27120116780203	31.663229520590995	33.89968434248085	31.633119187413012	32.14248771449287	33.72570478024864	32.222758175286444	32.64532437960712	31.37480477971888	31.2348460726316
HG00178	0.5551057269317639	0.5164187857490694	0.6886908164467126	35.0	33.5	40.5	17.0	20.0	8.0	26.375284463140478	24.313321149005137	0.8247285085843348	1.0824524761667698	AT [[35, 0], [0, 0], [0, 0], [0, 34]]	TAT [[0, 24, 0], [0, 0, 0], [0, 0, 0], [30, 1, 31]]	33.450735414730175	32.46908796795563	34.03229681035633	31.88517033317093	32.504686537151755	34.70574191968658	32.233597579425115	32.410860545936096	32.60736227340531	35.443507090336134	34.51473654942305	32.46395095690511	34.91880503239643	32.17489607624455	32.59088858454846	34.80161092628261	33.3368143052376	33.730963683377716	32.322195183961064	32.49273516448526
HG00179	0.6836080199752913	0.6400342590364274	0.7217292489895132	49.5	42.0	46.0	46.5	45.0	38.5	39.92910833735604	39.993137694403245	1.325785250861171	1.6416491788812992	AT [[47, 0], [0, 0], [0, 0], [0, 45]]	TAT [[0, 24, 0], [0, 0, 0], [0, 0, 0], [29, 0, 31]]	33.239078134397715	30.814820520721003	34.00987588415855	31.99927544379068	30.13663931501962	35.12466332027425	30.97845688350983	32.96218558153064	31.93350694005512	37.98004201680671	33.09995829278465	31.97578816006413	32.991768739333345	31.95955499433143	32.02015628776283	32.77823498511644	32.295924898655855	33.12311373547914	31.722623760578212	31.764022724606594
HG00180	0.5685691247148921	0.6707146601073943	0.5620126289865408	38.5	40.0	40.5	16.0	8.0	17.5	27.9570374456934	26.124280147591296	0.8048575921288732	1.6332766085940436	AT [[42, 0], [0, 0], [0, 0], [0, 41]]	TAT [[0, 25, 0], [0, 0, 0], [0, 0, 0], [29, 0, 30]]	37.02635463940072	35.22189955322755	39.686640864807146	35.44647653312346	34.606006551422176	38.56953966699313	35.017004538577915	34.556958924662034	35.406366141632745	37.811679359243705	37.83518698734881	34.57046301272533	38.9908474422679	34.86795461458343	35.74546040441473	38.224041323761156	36.4408801803724	37.47717185751225	34.64994733592416	35.298273030450304
HG00181	0.4926015562008706	0.4947605537819452	0.5825521641776137	31.5	30.5	33.5	38.0	36.5	29.0	35.222157092614296	34.628228559605496	1.086851052570175	1.3452915635402594	AT [[33, 0], [0, 0], [0, 0], [0, 31]]	TAT [[0, 28, 0], [0, 0, 0], [0, 0, 0], [34, 0, 34]]	34.96503362677019	34.15497612078262	38.41398638729481	34.66060787767493	33.00217299646483	35.75749877571009	33.07836611195159	33.64795848068709	33.691982909008175	36.48535976890757	34.54697275128597	34.105009063499146	36.16418721964628	33.84145520909183	34.613501973737215	35.330327438277	34.678114854773696	36.910578518775814	34.054970399157384	33.57440800388799
HG00182	0.4234593218694627	0.4476717161855999	0.4345647501635883	30.0	27.5	26.5	49.0	41.0	41.5	34.80456520239984	36.37835787440946	1.1151095475895851	0.9215342722522496	AT [[25, 0], [0, 0], [0, 0], [0, 25]]	TAT [[0, 26, 0], [0, 0, 0], [0, 0, 0], [39, 2, 39]]	34.92536497348133	34.52717608997073	36.288802882690504	34.292146060537924	33.05325462977978	36.04918584720862	33.871031770045384	34.869073317105276	33.02375293909438	36.264640231092436	34.67515292645628	33.90366274674124	35.55221941973388	34.06561713658946	34.47760412470797	34.69427420766941	34.35449691210306	34.51522519393308	33.93860095158537	33.39903386904861
HG00183	0.615262274031863	0.630007121557681	0.615262274031863	36.0	40.0	36.0	11.0	11.0	11.0	26.84139024894835	23.49318942032484	0.8032590799860433	2.0551038055949573	AT [[45, 0], [0, 0], [0, 0], [0, 47]]	TAT [[0, 19, 0], [0, 0, 0], [0, 0, 0], [23, 0, 24]]	34.9495051670403	31.941241719303648	36.122647804617635	31.633012279978512	32.65501248662148	36.304297257590605	32.338650529500754	32.92362099848436	32.68597830758729	38.992975315126046	35.810006256082296	31.926034559714346	35.96787542855417	32.118855594370146	32.820454362362035	36.1109262826125	33.694390464712626	35.767743429431526	31.55833000399521	32.753611469558074
HG00185	0.4674339776160144	0.5386862066056191	0.5153330092523698	34.5	36.5	26.5	26.5	19.5	16.0	27.983587338804217	26.663091830752784	0.826477467668895	1.523118520698734	AT [[25, 0], [0, 0], [0, 0], [0, 24]]	TAT [[0, 26, 0], [0, 0, 0], [0, 0, 0], [32, 0, 36]]	34.314916069768714	35.185402865506084	38.8666755638596	34.717672925333225	34.24444588590147	37.95427277179236	33.275219364599096	34.86999188597498	35.178570525623854	37.73949579831933	38.278030724315315	35.119310263160294	36.85490326380813	35.43512484676431	34.03535809232257	36.906146033969534	35.52907120903707	37.04720003087492	35.28289688737153	34.957877360862064
HG00186	0.5101411820050403	0.5600148951787074	0.6844626496628647	30.5	29.0	43.5	33.0	26.0	24.0	33.2261223363906	34.04672574916376	1.0620972149941004	1.2005915973483463	AT [[39, 0], [0, 0], [0, 0], [0, 37]]	TAT [[0, 25, 0], [0, 0, 0], [0, 0, 0], [33, 0, 35]]	34.37957242058068	33.6520181790171	38.309755772053926	34.401304201176785	33.313203385982554	34.85042238001959	33.45301059001513	33.835086268926354	31.99729476904407	35.64545036764706	34.80131725288475	33.811743380002014	35.231230460195434	33.82359230549436	34.570458390397164	34.330940290667144	33.86474665405751	34.23495812589248	33.47148875894381	33.62117695362907
HG00187	0.4784179601476421	0.4997759047970904	0.5153244885018888	35.0	40.0	29.0	23.5	24.0	16.0	27.262568098751807	25.42970447256802	0.7996414476753446	1.2517645810071751	AT [[24, 0], [0, 0], [0, 0], [0, 22]]	TAT [[0, 34, 0], [0, 0, 0], [0, 0, 0], [41, 0, 40]]	35.85707255727486	35.185942073640426	39.347524356065655	34.82179664955215	34.264002854084914	36.819356023506366	34.42086535552194	35.993646565317896	35.494576896821975	37.584558823529406	35.2848081468094	34.6640220074512	37.01490688858347	35.023476168969424	34.76360267461532	35.18429346874453	35.042527058742124	36.902936976573656	35.119765372462126	34.44268572673493
HG00188	0.5753971035477142	0.5533270776582129	0.6590912277001091	22.5	19.5	24.5	18.0	17.0	14.0	31.875318943521137	31.157591641091074	1.0357147863858855	1.9164718309050832	AT [[23, 0], [0, 0], [0, 0], [0, 23]]	TAT [[0, 23, 0], [0, 0, 0], [0, 0, 0], [26, 0, 26]]	32.95620318224069	31.359205053150514	37.89216602162018	31.14361203762695	31.121039146369146	36.470586434867776	31.5680726172466	31.452502334695872	32.014436325942405	35.028328518907564	34.49409147782566	31.26780590448256	34.81634471613478	31.711308563686128	31.46469024409893	34.576869199789876	32.678806820475266	33.651344988614866	31.64005012167217	32.0595557305894
HG00189	0.6880476831273401	0.6611062593470389	0.5498882582436283	38.5	41.0	30.0	21.5	25.5	28.5	30.84145920970968	30.75650884513259	1.0722821035750754	1.5951919124583087	AT [[27, 0], [0, 0], [0, 0], [0, 26]]	TAT [[0, 19, 0], [0, 0, 0], [0, 0, 0], [22, 1, 25]]	31.46823227076385	29.44874441534432	33.52996129721073	30.222201401641488	29.11880128433821	32.93866307541626	29.81056580937973	30.04015676908709	29.24290192905721	35.056295955882355	33.215574169331305	29.73387926872592	32.65174970926281	30.75345874849069	30.385418512849437	31.426457713185076	31.20939747086536	31.72494307436996	29.824447027203718	30.296136314122442
HG00190	0.5476471249928135	0.4820100063355866	0.4549946962459815	34.0	31.5	24.0	32.5	38.5	32.5	33.21512309495897	33.92272147315425	1.0711333474124147	0.7826377029948699	AT [[24, 0], [0, 0], [0, 0], [0, 23]]	TAT [[0, 23, 0], [0, 0, 0], [0, 0, 0], [28, 0, 25]]	34.588277106457426	33.574634108765984	34.27705858801548	33.17404339841847	33.65478545714008	35.54419686581783	32.8522965204236	33.93243925963349	32.81100042980305	35.59978991596638	34.052898651466705	33.417540375839174	34.29560042893175	34.16431474841695	33.412873600257804	34.604009805638235	34.00777308138093	34.28250549959477	32.864362764682376	33.11210219369543
HG00231	0.490804035824224	0.5346258247371011	0.4484546590188195	28.0	30.5	26.0	33.5	31.0	36.5	34.107130542721194	33.367116107451984	1.0780160072567777	1.5385949395832224	AT [[27, 0], [0, 0], [0, 0], [0, 27]]	TAT [[0, 34, 0], [0, 0, 0], [0, 0, 0], [40, 1, 39]]	34.38747334463339	32.178077337852415	36.16215134125184	32.848817599220475	31.95624817565595	35.676695641527914	32.010844175491684	32.9108222722332	32.353196976209134	37.64568014705883	35.535016682886145	33.019338501197836	35.41376810499765	33.42191662134884	32.86368323531781	34.77630887760462	33.76380327415105	34.65790590868743	32.98648894054408	33.01336914078865
HG00232	0.5794603418972213	0.5962228357646795	0.5681230743383626	69.0	67.5	61.5	63.0	58.0	58.5	58.918384938969716	56.5311217628194	1.108532827977293	1.7186817745662308	AT [[52, 0], [0, 0], [0, 0], [0, 51]]	TAT [[1, 36, 0], [0, 0, 0], [0, 0, 0], [44, 0, 47]]	56.49122423314561	54.52177630565397	57.82476978513279	55.56228060313058	52.99536211202283	58.472820763956896	54.008968229954604	56.23545982026668	55.44461861300028	59.19600183823529	57.84822049214514	54.66724660915824	57.68186555104136	56.326795277114655	56.0652461129461	59.429609525477154	56.68587640339293	57.71483153872872	54.91215995351033	54.83734561177121
HG00233	0.5484994947443199	0.5934297725052908	0.5405616546344489	47.0	49.5	45.5	66.0	60.5	65.5	52.205778911799186	54.360977964757396	1.3187328277895352	1.4903946590454609	AT [[46, 0], [0, 0], [0, 0], [0, 46]]	TAT [[0, 33, 0], [0, 0, 0], [0, 0, 0], [46, 0, 44]]	43.73106785499481	43.12347866276382	47.354063792873355	43.360379267698534	41.016702883274405	45.735951273261506	41.30136157337368	43.394555948498905	42.644337976891755	45.674829306722685	44.97824273599333	43.89804246636485	44.97615199891257	43.89606702736583	43.7777410779022	43.220451759761865	43.59353069732843	44.4163868627224	42.43053789997458	42.04997402423288
HG00234	0.5348215760671244	0.5501569617608054	0.6507570919113527	31.0	35.0	46.0	30.5	32.5	29.0	39.52930832356389	38.290803131142454	1.061016997681553	1.7948515592291852	AT [[46, 0], [0, 0], [0, 0], [0, 45]]	TAT [[0, 25, 0], [0, 0, 0], [0, 0, 0], [36, 0, 38]]	39.449860571928475	39.110899707287004	40.32190044041105	40.437294657022576	38.32533324684592	42.316172869735546	36.80720121028745	40.91960991442	38.718150329937046	45.87775735294117	38.8270714583623	38.61897778304078	39.751476340789296	40.20440950107381	39.497454281801346	38.20372964454561	39.587366436203645	39.49094978966462	39.135165074637705	38.96227648271355
HG00235	0.4697785561559061	0.4422544148752976	0.3728725448136009	34.5	33.5	31.0	45.0	48.5	59.0	39.63657678780774	38.941308320976596	1.0825331946201315	1.8761101689704975	AT [[34, 0], [0, 0], [0, 0], [0, 33]]	TAT [[0, 28, 0], [0, 0, 0], [0, 0, 0], [31, 2, 31]]	40.500382743725744	38.221445077800034	42.99012411584145	38.070294444652646	35.52628677066779	41.661636875612146	37.27230257186082	38.042759380884576	38.416706697342796	42.54851628151261	40.54542610871681	37.839453092976015	41.571944238872696	38.318656503184535	39.56225731088375	40.28620206618806	39.27455469123914	39.770290610165574	37.80841172411288	37.71192455296543
HG00236	0.6975408955185138	0.7317538686117296	0.8407637894504219	32.5	35.5	52.5	16.0	15.0	12.5	39.34352803254948	37.85396048139591	1.0409456440814746	1.960539606264012	AT [[53, 0], [0, 0], [0, 0], [0, 51]]	TAT [[0, 29, 0], [0, 0, 0], [0, 0, 0], [35, 1, 34]]	41.83170211602603	38.65930519180404	44.892432937408245	39.252482854251774	37.719002367593156	42.04266650342801	38.218154311649016	38.676219782911566	40.173134781179684	44.71162683823529	40.24916585569304	39.61757499020778	42.21913277250004	38.408514835058476	39.38512043825022	39.63570302924182	40.04692969051835	39.42974026475242	39.63554643518687	38.39675470496556
HG00237	0.5867975018952895	0.6306530696697882	0.5968070014146013	34.5	31.0	32.5	26.5	20.0	24.0	32.49462106061651	31.715955722611127	1.0375260178438452	2.0379914368045227	AT [[31, 0], [0, 0], [0, 0], [0, 31]]	TAT [[0, 23, 0], [0, 0, 0], [0, 0, 0], [29, 0, 28]]	34.745830827273224	31.731998151286398	37.914053116241824	32.80362028257692	31.80345733467389	36.08034402546522	31.618105900151285	31.98954362436657	33.12263292291356	38.136653098739494	34.118100931461136	32.207567794062726	35.98831009953029	31.349303641709604	31.991661967292355	33.988706005953425	33.477381371130036	34.032418663887924	31.603457668979047	32.02250255568031
HG00238	0.5351646141194767	0.5164660914574708	0.5351646141194767	30.0	27.0	30.0	14.5	14.5	14.5	23.54161781946073	21.781233835649505	0.7938275109438904	1.102461770686079	AT [[30, 0], [0, 0], [0, 0], [0, 31]]	TAT [[0, 18, 0], [0, 0, 0], [0, 0, 0], [22, 0, 23]]	30.776422986494612	29.66384224310584	32.907113305752034	31.07545378455696	29.40592871274284	32.17075783545543	28.578069591527985	31.739463249590468	30.03281672692337	32.998358718487395	31.534286806617548	30.994543682422275	30.802132576158037	30.56849750675159	31.17132844598405	31.90886009455437	30.69606848153893	31.062251553394308	30.162786474412524	29.72781166730908
HG00239	0.6194424467336671	0.6675695541240021	0.7091260332978008	34.5	43.0	34.0	23.0	23.5	15.5	35.64316254051445	34.83447705093279	1.0324040778894452	1.6868123240315058	AT [[33, 0], [0, 0], [0, 0], [0, 34]]	TAT [[0, 28, 0], [0, 0, 0], [0, 0, 0], [38, 1, 36]]	36.76671769916343	35.65965952857803	39.657013212331506	35.574935352096844	33.70314273667823	38.52864838393732	35.238232980332825	36.27051853212695	35.30919272874371	41.224658613445385	38.31254344501599	36.26574726045491	37.597302563018225	36.73311642225766	36.00290018528962	38.16870950796708	37.19503053298658	38.44548647292656	36.116278647441256	36.29123443548792
HG00240	0.5543323791705242	0.5633868100462679	0.5275882731579112	28.5	30.0	31.0	27.5	28.0	33.0	31.793876284394177	31.973757715783304	1.0892144994227846	1.159210394788999	AT [[37, 0], [0, 0], [0, 0], [0, 36]]	TAT [[0, 25, 0], [0, 0, 0], [0, 0, 0], [30, 1, 33]]	32.04119962819181	30.711462024341397	33.20512478313092	30.979987257804595	30.547043751824347	32.05735798237023	29.9046293494705	31.799951009660287	30.363158293934717	33.24110425420168	33.45554705964132	30.323744545959684	32.273640331666954	31.7427391628953	31.09434463868525	34.01383295394852	31.621192026248565	32.72305198564316	30.37155413503795	31.14535955489266
HG00242	0.5151155474462119	0.4812381315003762	0.6265655384982709	42.5	42.0	50.5	44.0	49.5	34.0	41.470760637197436	42.06200213800476	1.0484116436258195	1.778186070559178	AT [[50, 0], [0, 0], [0, 0], [0, 49]]	TAT [[0, 31, 0], [0, 0, 0], [0, 0, 0], [40, 1, 39]]	43.61722893542567	41.879748883068864	42.70185506472708	43.20582393284113	40.21665099082152	46.35654382957885	40.762674735249625	43.05816071893324	42.000846964832	48.572314863445385	44.01285972473238	42.232016469152214	43.41903913247044	43.56116984505914	42.173592201724	43.743127298196455	43.254899982124215	43.76156844583382	42.071586823085035	42.049496405289
HG00243	0.4713932503766276	0.4808281041647439	0.5065558669325517	38.0	32.0	33.0	48.0	39.0	36.5	42.86025101717122	41.96358495120521	1.0668373561155255	2.6511928223629786	AT [[31, 0], [0, 0], [0, 0], [0, 31]]	TAT [[0, 27, 0], [0, 0, 0], [0, 0, 0], [31, 0, 32]]	43.882771064574335	40.731335695578494	43.55785399706393	41.06848305412935	38.70862387701489	47.5222514691479	39.6517397881997	44.443087003781436	40.32088589993174	50.35691307773109	46.02215695815375	41.103615379710504	44.32340547643141	42.887107924013534	42.15578828647386	43.250393976536515	42.802746527197144	44.10408706726872	42.118875531180755	42.86290660454827
HG00244	0.5649731815428891	0.6003605819941658	0.6534157031936503	33.5	35.0	28.0	26.0	23.5	15.0	35.247224329356605	35.18045449843098	1.0034598299045343	2.3048222074868185	AT [[31, 0], [0, 0], [0, 0], [0, 28]]	TAT [[0, 25, 0], [0, 0, 0], [0, 0, 0], [28, 0, 30]]	39.161791240636454	35.972508088122005	37.807553716802346	36.56878911666604	34.886744721564554	41.673053379040155	35.87732526475037	37.830860852125724	37.040148661289905	44.95043329831933	39.7745203670235	36.359224273781436	39.7810786727281	36.65200519849207	36.38349311205994	39.96357905795833	37.39435990289415	38.96750414881711	36.379308466204186	37.261601112768346
HG00245	0.5359742052274941	0.512542018059275	0.5932062686399442	32.5	32.0	40.5	35.0	37.5	35.5	44.76077511895731	44.953825993999786	1.1131771954724878	1.0770719922390566	AT [[39, 0], [0, 0], [0, 0], [0, 40]]	TAT [[0, 40, 0], [0, 0, 0], [0, 0, 0], [46, 0, 45]]	44.039094537700265	42.672708365429045	46.05765381022288	43.51442241627004	42.290240975578115	43.80601126346719	42.4417791225416	43.73944794010931	43.45308826132026	46.43638392857143	42.9122932017239	43.7646496206083	43.98834030599145	42.57162213230347	43.23074196406993	43.93810190859745	43.11742081317503	44.0810852533673	44.04708894780809	42.08520889544335
HG00246	0.4283412409830847	0.5028510198767809	0.5523625049108023	25.0	27.5	33.0	38.5	32.0	32.0	34.07420177918764	35.37001275906066	1.087986752097035	1.4131498918912095	AT [[31, 0], [0, 0], [0, 0], [0, 33]]	TAT [[0, 28, 0], [0, 0, 0], [0, 0, 0], [34, 0, 34]]	34.895401607523645	33.68692805422893	36.034031762978785	33.88512036377718	33.29429507346025	36.507284524975525	33.26963993948563	34.75858479156141	32.3603519328496	38.55754332983193	36.23733143333797	33.70512201564934	34.05841929588739	34.03414045145769	34.245371787641986	35.875766065487646	33.72209792467953	34.662112616263364	33.629989467184835	33.538938512845434
HG00250	0.5695385828406005	0.6015379746813007	0.5093171015824433	28.5	29.0	23.0	12.5	10.5	14.0	25.438245638231844	24.08814097037829	0.8193362068934956	1.7892440747221592	AT [[19, 0], [0, 0], [0, 0], [0, 19]]	TAT [[0, 25, 0], [0, 0, 0], [0, 0, 0], [33, 0, 33]]	32.98838099404013	31.513988599599447	38.50713999733084	32.27309522917213	30.1258391982616	34.32590597453477	31.01541906202723	31.565333210857485	31.694865117690192	33.695640756302524	33.51445850132073	31.628988622803586	34.24690761353854	32.607218898915136	32.09556110529284	34.55708282262301	32.20212894780849	33.67724132607773	31.397722732720734	31.16913576108998
HG00251	0.4809736789159337	0.5014494155326407	0.5042669068215483	40.0	41.0	45.0	49.0	46.5	50.5	41.90148955244466	42.583606331252795	1.0701664355879523	2.1496305999578023	AT [[41, 0], [0, 0], [0, 0], [0, 39]]	TAT [[0, 32, 0], [0, 0, 0], [0, 0, 0], [42, 0, 42]]	42.889906501175574	41.970466800184866	44.30054717736553	41.51303576559357	40.336198229170044	46.30928623898139	39.94134947049924	42.1336517705415	41.86877101610497	49.253774947479	44.61104546086472	41.246827775298094	44.42724018667593	40.68711345432424	41.71218883428664	43.69943967781474	42.47215126370237	42.53857435066188	41.859968038353976	41.22241960081112
HG00252	0.5731377940349591	0.5731377940349591	0.5165945850667574	43.0	43.0	41.0	17.5	17.5	23.0	27.365595476174054	25.85716748853409	0.8063915474212797	1.805976248448228	AT [[42, 0], [0, 0], [0, 0], [0, 40]]	TAT [[1, 32, 0], [0, 0, 0], [0, 0, 0], [35, 0, 36]]	35.53652468697031	34.355638576490534	37.60816762311491	34.917550500318555	33.380404112476896	39.25982492654261	33.60516792738275	35.8854850809106	35.25974009556797	41.07851890756302	36.8394793549284	34.415609258432696	35.913428282309596	35.23158176103527	34.93894304358334	36.03073016984767	35.57540984551866	36.09216163019567	34.88882431990702	34.01156759564948
HG00253	0.6135950682563965	0.6630651313475289	0.5836069131281968	41.0	38.5	35.5	31.5	24.5	30.5	38.234156265085176	37.41725576744026	1.0850156694777744	1.7661049312903574	AT [[29, 0], [0, 0], [0, 0], [0, 30]]	TAT [[0, 18, 0], [0, 0, 0], [0, 0, 0], [27, 3, 30]]	38.828558149707476	35.8782853181328	40.62044574936608	36.63193793801297	36.15055297895113	39.60602350636631	35.47206051437216	37.28268956965049	37.29704447197431	42.601004464285715	38.210378145419156	36.33876536012607	38.73274833486883	36.489091462121976	37.06987835333924	38.401155664507094	37.664099666126546	39.31376635405813	36.22927033014928	36.116714987179705
HG00254	0.5964582150382065	0.548293758564148	0.5145799028595563	39.5	39.0	32.5	14.5	19.0	19.0	27.645610647541552	27.118107520949	0.8154112306851431	1.732038578327848	AT [[33, 0], [0, 0], [0, 0], [0, 32]]	TAT [[0, 33, 0], [0, 0, 0], [0, 0, 0], [37, 0, 39]]	35.847531302968996	35.37788476351872	40.039103162952095	35.60008244949968	33.93575065676386	38.446651567091095	34.812708018154304	35.464260016228046	35.35942912042071	40.35619091386555	37.2556826080912	35.700585711553	37.515412846807926	36.056409169255154	35.2946829936357	38.4223428471371	35.81196697017051	36.412334529736405	35.32214070388261	34.16276331886511
HG00255	1.0456940764683995	1.0456940764683995	1.0456940764683995	53.5	45.5	56.5	0.0	0.0	0.0	37.60037238811117	32.4370840373806	1.0456940764683995	1.6067709410976876	AT [[57, 0], [0, 0], [0, 0], [0, 57]]	TAT [[0, 34, 0], [0, 0, 0], [0, 0, 0], [42, 0, 43]]	37.1269615615944	34.86391156986597	40.58334445482451	34.84750590263464	34.50990821522395	38.34662708129285	34.28286838124055	35.39302500038273	35.00035395545218	38.58767725840336	37.38963228138468	35.247729570690744	37.52192233918835	35.27857096771221	35.42693949891243	37.54184906321135	36.653800909934894	35.570028173362665	35.37642102204627	35.51140838933485
HG00256	0.7308441489820644	0.663917029111912	0.7036077210696894	31.5	32.0	22.5	15.0	20.0	12.0	34.447072615681684	33.2249387909928	1.0788651723068572	1.1955795454770974	AT [[25, 0], [0, 0], [0, 0], [0, 24]]	TAT [[0, 16, 0], [0, 0, 0], [0, 0, 0], [19, 1, 19]]	34.803160369621075	32.766099214296716	34.0205525156813	33.242638883683746	32.694061557422245	36.68486777668952	32.48882299546142	33.448384084263374	32.75703486461204	36.06128545168068	34.1963888502711	32.86385622284366	34.80616513872317	33.007613394412544	33.52744703133811	34.74391525126948	34.287676090855086	35.931805024892896	33.14863981404133	33.4251688424863
HG00257	0.6148553423503146	0.6642553414516627	0.5324586467191899	30.5	32.0	32.0	21.5	18.5	31.0	36.835494103854906	33.97679230318287	1.0482779607284052	1.7771987543013443	AT [[33, 0], [0, 0], [0, 0], [0, 32]]	TAT [[0, 28, 0], [0, 0, 0], [0, 0, 0], [29, 0, 29]]	37.09024550276122	35.15346633800647	41.94314693714133	34.66461792152307	34.73362955275192	38.09414789422135	36.0768895612708	36.349469526477755	34.60626248325032	39.027113970588225	37.84095648547199	35.08703691895684	37.92682484783496	35.66316720894436	35.06879883992588	37.92785851864822	36.078033548803774	36.757709081085245	35.91813460211383	35.45988000871445
HG00258	0.5054751218683614	0.506695234231492	0.6328367998962647	40.0	34.0	41.0	45.5	38.5	29.0	39.03923867319495	38.38746163660816	1.0804530729936226	1.4906289603373746	AT [[40, 0], [0, 0], [0, 0], [0, 40]]	TAT [[0, 32, 0], [0, 0, 0], [0, 0, 0], [41, 1, 42]]	39.16537262835584	37.706555230318905	41.778192980114774	37.415370585516364	37.893004248694574	39.97934010773752	36.9445930408472	38.46912843123747	37.150317295780354	40.5078125	40.330738217711655	38.01771709129995	40.68339097733005	37.64292627174103	37.538516071860144	41.49212046926983	38.16474838397177	39.61688086141021	37.392674245450905	37.70602135040472
HG00259	0.5556010294858275	0.5556010294858275	0.5556010294858275	39.0	33.5	26.0	0.0	0.0	0.0	18.93145300324116	14.809165833304595	0.5556010294858275	1.5616873832038014	AT [[24, 0], [0, 0], [0, 0], [0, 23]]	TAT [[0, 23, 0], [0, 0, 0], [0, 0, 0], [33, 0, 34]]	33.3293509759965	31.438599599445386	36.563325770719345	32.080950417869055	31.098076735964714	33.961312438785505	31.325809379727694	31.799353939894978	32.180985007458354	36.04461003151261	33.58445711108022	31.612018473141983	34.63484919424265	31.90145908030933	31.352501409812287	33.705568201715984	32.627598475368906	34.44112539076068	32.36567028656521	31.487079150676212
HG00260	0.7205484805026816	0.7041861516771372	0.6512398244833674	29.0	28.0	24.0	12.5	13.0	14.0	32.5944072822564	30.364184971895586	1.031129722098665	2.2392600104100557	AT [[24, 0], [0, 0], [0, 0], [0, 24]]	TAT [[0, 20, 0], [0, 0, 0], [0, 0, 0], [23, 0, 22]]	32.912050959593195	31.161623786781696	37.03523288402509	30.766430561281208	30.50277300295139	36.62178623898139	31.703903177004534	31.37368912567553	32.08788208226936	35.639049369747895	36.77405116085081	30.943523924905037	35.44314388847774	31.63679684403602	31.484540401192298	36.28926632813868	32.64753285395487	33.74038053336421	31.105037591254128	32.17454458614738
HG00261	0.5136742848516637	0.5427633677140746	0.5317614075577082	35.5	37.0	26.5	38.0	35.5	26.5	32.27129163505965	32.738335804682926	1.0635228151154164	1.8226410407549805	AT [[26, 0], [0, 0], [0, 0], [0, 26]]	TAT [[0, 18, 0], [0, 0, 0], [0, 0, 0], [22, 0, 24]]	34.53518508393023	31.729379140348176	36.11157079941279	31.403927594348463	30.826484610644442	34.84344392752204	31.12367927382753	31.575789586490913	32.09558061335424	36.203584558823536	34.36738843319894	32.039806523897575	35.383652263219105	31.32905348732176	31.961322806734877	35.43582559971984	32.89709605060576	34.922696924086296	31.346638579159556	32.001747079821016
HG00262	0.5089062148541378	0.4973877614315133	0.5048186147348275	24.0	25.0	26.0	14.0	15.5	15.5	24.3510447555341	23.388427187144384	0.8057681735190515	1.895763011859658	AT [[25, 0], [0, 0], [0, 0], [0, 25]]	TAT [[0, 23, 0], [0, 0, 0], [0, 0, 0], [33, 0, 33]]	32.93433211219859	29.917146818672013	36.64953957026558	30.88784369573636	29.806214121233744	34.585516650342804	30.270426626323747	31.423046892940803	31.391689631633504	35.42824317226891	33.15452523286528	30.489847970049464	33.78668197127366	30.555482842211017	30.86315959075163	33.494134127123104	32.218874517786396	32.83562965535873	30.428503977045725	30.80824018367381
HG00263	0.5086656925262366	0.6098350390077479	0.4143213353890175	28.0	33.0	23.0	31.0	25.0	36.5	30.55837528446314	32.66316079864823	1.0718312806802843	1.0507505900230414	AT [[29, 0], [0, 0], [0, 0], [0, 29]]	TAT [[0, 26, 0], [0, 0, 0], [0, 0, 0], [34, 0, 33]]	32.27297829296298	31.414034817439532	34.053383157613766	31.940423990305934	30.057049265397463	32.665830068560226	30.44712859304085	30.452839143281437	30.612658963921827	33.35057773109244	32.29655567913249	31.16948287955111	33.33613749981121	32.06163531287733	31.8245468460485	32.68788303274383	32.51292534266718	32.62861333024584	31.176806014600658	31.36352248160748
HG00264	0.4688002991533997	0.5122198762000859	0.4517044477882614	39.0	39.5	28.5	50.0	43.0	39.0	35.52499827598097	35.96606779544122	1.0698263237090402	1.7619997975576902	AT [[30, 0], [0, 0], [0, 0], [0, 30]]	TAT [[0, 26, 0], [0, 0, 0], [0, 0, 0], [34, 0, 35]]	37.49658264530592	35.130041596056074	37.79954624316029	34.929705555347354	32.45918334252262	37.02812806072478	34.16780635400908	36.07610343085472	34.11669152782343	38.56187631302521	38.162884053941326	34.811825361401326	36.82075485946444	36.52012572239683	35.425924434061066	40.116704605147966	36.11973313189443	37.572073636679406	34.883412632114194	35.47418343919157
HG00265	0.5259800128209083	0.5071950123630188	0.5538670238099402	31.5	27.0	32.5	18.0	17.0	16.0	29.487690504103174	28.32821821442119	0.8265400201471417	2.1978923370668717	AT [[37, 0], [0, 0], [0, 0], [0, 37]]	TAT [[0, 29, 0], [0, 0, 0], [0, 0, 0], [34, 0, 35]]	38.5847230575756	35.51997380989061	42.65874816495396	35.54775200189884	33.750559465507735	39.7228819784525	36.17706505295008	37.37721030634272	35.94647687912421	41.01985950630253	40.67306756568886	36.345806651424205	38.94712358973585	37.934723899237746	36.697647627487314	40.20504289966731	37.352617071947144	39.84126432789163	36.32299422511169	37.2260603978482
HG00266	0.5748132279280912	0.6600726062332148	0.5935667527543078	28.5	36.0	30.5	26.5	24.5	26.5	34.232087442245366	33.73978413048726	1.1092886854752635	1.3854820481097785	AT [[29, 0], [0, 0], [0, 0], [0, 29]]	TAT [[0, 27, 0], [0, 0, 0], [0, 0, 0], [33, 0, 34]]	33.475805128765934	31.919973809890614	35.390764713732814	31.96363477370111	31.15921253202737	35.47634059745347	30.943927382753404	32.44536811647453	32.348405936338594	35.853925945378144	34.893663978868354	31.8910376112442	34.451994381598226	33.5688477597633	32.4898251832756	33.5345823848713	33.1942866698574	32.541739029755696	32.716540151817824	33.02365470664141
HG00267	0.5735727928237003	0.5954361988634365	0.5197512362368188	36.5	41.5	31.5	16.0	16.0	18.5	27.99710364802427	26.795406738163386	0.8250019622806649	1.9363299868939023	AT [[36, 0], [0, 0], [0, 0], [0, 36]]	TAT [[0, 26, 0], [0, 0, 0], [0, 0, 0], [36, 2, 38]]	37.07660342282246	34.44645663226005	41.26037635126118	34.426501267973364	33.917426134336594	37.62457149853085	33.71149167927383	34.91515485540195	34.78856218238819	37.83344275210085	38.68472820797997	34.03056084386187	38.04127712917793	34.92327615606537	34.6743655844679	36.90238136928734	35.35884764645166	36.970784608853386	34.546762067337376	35.212850463374174
HG00268	0.42320336543382825	0.4357767987546883	0.5145469489669061	23.0	24.5	31.5	20.5	20.5	17.5	25.932728777325703	24.64602227663023	0.8004063650596317	2.0131918635484767	AT [[28, 0], [0, 0], [0, 0], [0, 28]]	TAT [[0, 28, 0], [0, 0, 0], [0, 0, 0], [35, 0, 36]]	35.924517469517205	31.97538129718071	35.40904844521553	32.15724118977126	31.91359906593585	36.446835210577866	32.05201815431165	33.149083727552465	32.656296614668925	38.814600840336134	36.51623105797303	32.627749792769244	35.66402863572518	33.75462011374006	33.7498348505599	37.83321659954474	34.2904237713284	34.080506348655014	32.29201322049904	33.41804645472675
HG00269	0.4447678034209035	0.3869731171006731	0.5791680430839179	27.0	21.0	28.5	39.0	38.0	25.0	31.909144196951928	32.71036932308011	1.0872101861399863	1.6713150652358029	AT [[28, 0], [0, 0], [0, 0], [0, 27]]	TAT [[0, 26, 0], [0, 0, 0], [0, 0, 0], [32, 0, 29]]	32.09399092350593	31.274033276844857	36.5701321233151	31.434871141425877	30.28913826095417	33.63304970617042	30.24236006051437	30.917895252529892	31.140975400096075	34.94334296218487	32.099211038509665	30.991601461090717	32.051970216429304	31.91567197883734	31.428760170788692	35.14603396953248	31.753057623443798	33.62375053066265	31.06748265717503	31.13620100216185
HG00271	0.4675220033324955	0.4321810868692923	0.513877137773126	30.5	29.0	26.5	22.0	25.0	15.0	27.535756154747947	26.720093796337803	0.8047509893428201	2.2573451906975914	AT [[26, 0], [0, 0], [0, 0], [0, 26]]	TAT [[0, 23, 0], [0, 0, 0], [0, 0, 0], [31, 0, 30]]	36.473809393624585	34.96794022492682	43.553316428666754	34.02562180664343	33.42788570687251	37.98634916748286	34.526196671709535	35.65105099588175	35.664083634616844	40.31597951680671	38.60894272209092	34.942594802379276	37.46548156650707	35.84393463172739	36.045484572625476	36.97907546839433	36.288846666166904	37.193817297672794	34.93268078306033	35.76800707211209
HG00272	0.7075362296349879	0.7520664818497774	0.6707811008227809	55.0	57.0	36.5	25.0	21.0	19.5	46.104268671126135	45.10155522604228	1.0291436067418007	2.629688105645699	AT [[38, 0], [0, 0], [0, 0], [0, 36]]	TAT [[0, 36, 0], [0, 0, 0], [0, 0, 0], [41, 0, 42]]	49.7280059051889	45.14684948390079	52.6108367809956	44.9978513160689	44.948269711023904	51.44836557296768	45.77890468986384	46.26572666452334	45.627183778727286	50.457425157563016	52.04622549701097	45.19707417494831	50.52177130688254	46.8219885153881	46.146668814952065	51.549203291892844	47.798805205888634	49.862336459418785	46.379835106962545	46.60322015719529
HG00273	0.4908569427715093	0.4875188966723943	0.5064058272940851	34.5	29.5	33.0	41.0	35.5	37.0	37.254430728915246	36.900272423187005	1.074194179108665	1.3982825923460944	AT [[35, 0], [0, 0], [0, 0], [0, 35]]	TAT [[0, 20, 0], [0, 1, 0], [0, 0, 0], [22, 0, 21]]	38.10823445787085	36.245524572484975	40.693580675296936	35.8401853864508	35.72529432750624	39.13767140058766	35.84620877458397	37.197936281939405	36.52471367532172	39.00387342436975	39.1605206450716	35.64720671154389	39.198048662608926	36.974671176942294	36.95370176427939	37.853966030467525	36.689047912858456	37.320481648720616	36.86917517161225	36.12495181914163
HG00274	0.5818531807365944	0.6358320164528857	0.7239808270780358	42.5	39.0	40.0	35.5	26.5	19.0	34.55572029515206	34.30332080416566	1.0678717199401029	2.5050991326803054	AT [[37, 0], [0, 0], [0, 0], [0, 37]]	TAT [[0, 24, 0], [0, 0, 0], [0, 0, 0], [30, 1, 32]]	35.657471704303134	32.98579571714682	35.56412651808355	34.17667928393859	32.44244802646515	38.59249510284035	32.22264447806354	35.33408349791026	33.399653629307515	43.916393119747895	36.04391422216043	33.68222187810277	35.79735995529444	33.81575769865337	34.08333199065496	35.50140080546314	34.41658353467613	34.29817452047393	33.06962554026078	34.57204504700776
HG00275	0.5723309262587889	0.5290287801824226	0.5122491788152681	41.5	34.5	28.5	38.0	37.0	32.5	33.54710019998621	35.110762440084144	1.096392979218644	1.4291563218200256	AT [[31, 0], [0, 0], [0, 0], [0, 30]]	TAT [[0, 23, 0], [0, 0, 0], [0, 0, 0], [28, 0, 29]]	35.343512493848756	32.69235094746572	35.55732016548779	32.646229184624424	31.58229818700743	35.80992899118511	32.204090771558235	32.968799277392485	32.80163325158648	36.32119879201681	35.27408591686362	32.680691558648576	35.63184365135702	33.13188869327975	32.95832594860227	35.31518122920679	33.74504235406732	35.17390297557022	33.050975193404284	32.93156642255032
HG00276	0.5212293560650528	0.4749886326273067	0.5125825518834826	27.5	25.5	32.5	29.5	32.5	36.0	30.460588924901728	31.32380426911273	1.0803663016621097	1.349875059824883	AT [[30, 0], [0, 0], [0, 0], [0, 29]]	TAT [[0, 16, 0], [0, 0, 0], [0, 0, 0], [19, 0, 19]]	31.07324074580349	29.860345093205982	34.107567062591755	29.50549038713788	29.016735316057467	33.187530607247794	29.38393948562784	30.25589797761754	30.20103405557101	32.345883665966376	32.022035312109	29.75984915422523	32.73891045294589	30.418948687933785	30.544727302022075	32.161793030992825	30.772135694474077	31.2612018061827	29.980423491809827	30.45300480970656
HG00277	0.6033333494091352	0.5995504714346073	0.5942642563404853	39.5	40.0	41.5	13.0	13.5	14.5	26.025446520929588	25.644160143453227	0.8018987555437873	1.3050645210377243	AT [[40, 0], [0, 0], [0, 0], [0, 36]]	TAT [[0, 24, 0], [0, 0, 0], [0, 0, 0], [28, 1, 29]]	35.34840614577068	33.960622400246486	36.443213666088354	33.8597858811478	31.82667920734278	35.869368266405495	33.63728895612708	34.20046234633108	33.72101989735292	37.417443539915965	35.955790351730855	33.73227607691677	36.70997266315265	34.59371572359507	35.313373076613225	35.41796533006479	35.046220425674235	36.17756937208136	33.95440017433625	34.189296308089354
HG00278	0.5818865077246952	0.6034040272847222	0.5570010055286619	39.0	41.0	34.5	33.5	32.5	32.5	37.56954692779809	38.616745405013965	1.0817120976933436	1.9817313269644743	AT [[33, 0], [0, 0], [0, 0], [0, 33]]	TAT [[0, 46, 0], [0, 0, 0], [0, 0, 0], [51, 1, 52]]	38.77122860735962	36.08416268679711	42.59015080742026	35.92320953416033	36.339895566438564	40.34472943192948	36.58084114977307	37.11991916593946	36.05779586883422	40.210346638655466	39.78171486167107	36.53441852415264	39.98939753213214	36.893762731236116	36.48831869813905	41.63333917002277	37.755978295342494	39.402222994095176	37.302291795300185	36.96218012099679
HG00280	0.4865903419948826	0.4928672255393152	0.6311401129234956	37.5	36.5	38.0	26.5	25.0	12.0	30.37973243224605	28.051450050001726	0.8304475170045995	2.028009780105581	AT [[33, 0], [0, 0], [0, 0], [0, 32]]	TAT [[0, 21, 0], [0, 0, 0], [0, 0, 0], [24, 0, 26]]	39.21143856963202	36.47940995224157	43.827572400907506	36.021112068857825	35.97963221224013	39.47401444662096	35.52255370650529	37.565501615150254	36.65217556190428	40.477415966386545	39.58993118309468	35.561590803508814	39.609536179788854	37.632160600223045	36.93757351164103	39.94580633864472	38.310534024530185	39.33846628844892	36.714651509098175	37.21086457408122
HG00281	0.34170230251069145	0.3242685115662685	0.2991763053141168	24.5	22.5	15.5	53.0	52.5	40.5	32.86369905523757	35.54522569743784	1.0808950385542282	1.7278878861011522	AT [[18, 0], [0, 0], [0, 0], [0, 17]]	TAT [[0, 20, 0], [0, 0, 0], [0, 0, 0], [30, 0, 29]]	34.34121603149434	31.917092897858574	37.44628319765114	33.013766567977115	32.298316738559336	36.619031586679725	32.949543116490176	33.50369723970055	32.45363183576467	36.797104779411775	36.55839010148756	33.022034778331395	36.858543142378146	32.69843215691335	33.66876661564489	35.691910348450364	34.300736943472174	34.8048319246652	33.499273598953984	32.90864071324429
HG00282	0.6156885843075939	0.5458634367970225	0.5353292301219923	38.5	28.5	39.0	13.0	14.5	21.0	25.892834976898147	25.432049381013137	0.8235834309569112	1.415834450996	AT [[37, 0], [0, 0], [0, 0], [0, 37]]	TAT [[0, 25, 0], [0, 0, 0], [0, 0, 0], [28, 0, 29]]	33.56621466455246	32.697719919889074	35.694114506873085	31.86269659833352	32.02649758375766	36.718780607247794	32.302547655068075	33.15611077940569	33.11570550906379	35.719012605042025	35.66531697483665	32.536030825006144	34.79971605926508	33.31395573907995	33.08510432610972	34.82796357905796	33.506691884972234	34.918451622862875	31.95968474194603	33.08696854418394
HG00284	0.5713263621841731	0.5639520062707136	0.5191627032342881	29.5	33.5	32.5	27.0	31.5	36.0	34.05999586235432	35.3364253939791	1.0942352360476535	1.191172390806269	AT [[39, 0], [0, 0], [0, 0], [0, 38]]	TAT [[0, 24, 0], [0, 0, 0], [0, 0, 0], [33, 0, 34]]	33.862239597572305	33.01589123401633	36.552115307620454	33.5714374945346	32.44562643920475	35.96363858961802	33.211195158850224	33.916287757007915	33.74623922332061	36.936909138655466	35.23753996941471	33.70393783988122	35.53099938076755	33.7087461863899	33.69125110770966	35.464804762738574	34.00876489888651	34.5618849137432	33.33583336360005	33.82054096629854
HG00285	0.5291285236817402	0.6256848236236636	0.5752940995734357	32.5	39.0	39.0	35.0	29.5	35.5	36.941659195917524	37.28328563053898	1.098959241492845	2.01735055279743	AT [[37, 0], [0, 0], [0, 0], [0, 37]]	TAT [[0, 24, 0], [0, 0, 0], [0, 0, 0], [31, 0, 32]]	36.6446771283285	35.15346633800647	41.370612571733616	35.875413809041966	32.46265365030973	38.294717189030365	34.673960665658086	37.229596288981774	33.25243344373372	39.721080619747895	38.083970526901155	36.67300352520017	37.777846581383756	36.227609154507654	34.81500040280351	35.986254596392925	36.693326567446476	38.41862529427656	36.016634583953795	36.453398635853254
HG00306	0.6025203687171413	0.5670409463083619	0.6172159874663399	41.0	37.0	42.0	32.0	33.0	31.0	32.88183573546652	35.28628573399082	1.0727801686914955	1.6723560136211084	AT [[38, 0], [0, 0], [0, 0], [0, 40]]	TAT [[0, 27, 0], [0, 0, 0], [0, 0, 0], [38, 2, 40]]	35.17436710591065	33.21825604683408	39.91151741625517	33.896350985021684	32.17422891058282	35.902362879529875	32.10631164901664	33.70677750731028	34.08338179152024	36.56394432773109	34.78437369664952	34.08266457765916	35.59514280104514	33.93332288719088	33.37450253766213	33.79915951672211	34.35964052381804	34.724518544247616	33.61784040969019	33.15556970722797
HG00308	0.5745190133976549	0.4934943712190753	0.5483270791323059	35.5	22.5	37.5	16.0	15.5	19.5	26.994724501758498	24.77054381185559	0.8334571602811051	1.2754959603018377	AT [[34, 0], [0, 0], [0, 1], [0, 33]]	TAT [[0, 24, 0], [0, 0, 0], [0, 0, 0], [25, 1, 30]]	33.88681721253212	33.93450161762441	33.82543707460296	32.9566640432735	32.34670645088055	35.262640793339855	31.738045385779124	33.44792479982853	32.767653528177384	36.33373818277311	34.34959335465035	32.58896348184112	34.33699838395433	32.96459679426322	32.80217513896721	36.16415689021187	33.45933259908084	34.89054841573077	31.886390876402864	32.36378642891857
HG00309	0.6976510199128308	0.6056147507474074	0.6987785367126901	37.5	30.5	33.5	18.0	21.5	16.0	36.09940693745259	33.76619883444257	1.0325235094709897	2.164501318347709	AT [[31, 0], [0, 0], [0, 0], [0, 31]]	TAT [[0, 29, 0], [0, 0, 0], [0, 0, 0], [33, 0, 36]]	37.45997594182296	35.15448313048837	38.51701588148939	34.87757498532149	33.116822884571725	40.41077987267385	33.865573373676256	36.18793919074083	34.239602558592274	38.36784401260504	39.63242040873071	34.21426294167479	38.98797782845751	35.97442231296029	35.43321517763635	38.843547539835406	36.90447701808914	39.879819381729774	34.869483892056806	36.302378877511686
HG00310	0.5461744132258239	0.5546512528711427	0.5903838714050947	31.0	35.5	38.5	16.0	17.5	15.5	28.12026756775395	26.185937446118828	0.8280708845681849	1.962543862993907	AT [[40, 0], [0, 0], [0, 0], [0, 40]]	TAT [[0, 22, 0], [0, 0, 0], [0, 0, 0], [27, 0, 27]]	35.667395702334744	34.290964412263136	41.248632056586146	33.34186560731552	32.35335517140726	36.412493878550436	33.403461422087744	34.55365207673112	34.28172325740146	37.41813287815126	37.917419713610464	34.392936846995376	36.67910165984504	35.2608831906206	34.80877306050109	37.29416914725967	35.053869529866965	37.01084481494346	34.50530272763593	34.51388865613112
HG00311	0.5418350563650197	0.5261820436255857	0.5808471804233011	25.0	23.0	33.5	13.0	13.0	14.0	26.315392041928142	24.86116762646988	0.8235892856748299	1.6072371614200598	AT [[29, 0], [0, 0], [0, 0], [0, 29]]	TAT [[0, 16, 0], [0, 0, 0], [0, 0, 0], [15, 0, 16]]	34.997047405544315	32.88625019257433	38.64647003870279	32.7184474509363	32.03950312976357	34.82290646425073	31.939945537065054	32.932730139775565	32.87033853310748	34.87792148109244	35.72177811761435	32.545158087465055	34.45977254534745	32.66771128091213	32.29946829936357	34.008142181754515	33.19341017996875	34.62706958434641	32.21610431119021	32.38265656684151
HG00313	0.5417665341629425	0.5622128643788096	0.5670827273481267	37.5	41.0	37.5	18.5	18.0	16.0	30.43662506034067	27.4512914238422	0.8090380243499942	2.2477488052365566	AT [[40, 0], [0, 0], [0, 0], [0, 39]]	TAT [[0, 28, 0], [0, 0, 0], [0, 0, 0], [34, 0, 34]]	38.70780250423752	36.62338622708366	39.04697717870012	36.80610625991579	35.5281678720851	41.79177889324192	35.618420574886535	40.50192133988579	36.33510732434961	45.021041228991606	41.49063325455304	37.660952259498465	39.05264986180544	38.453614518909056	38.16963667123178	40.710295920154095	38.648184454990506	39.284242213731616	37.502161043111904	38.45136666052186
HG00315	0.47701819720262495	0.5607464702537035	0.4814558585248872	29.5	31.0	30.0	36.5	28.0	36.5	33.36869871043376	34.818579951032795	1.0672271530635	1.7859368507026496	AT [[33, 0], [0, 0], [0, 0], [0, 31]]	TAT [[0, 31, 0], [0, 0, 0], [0, 0, 0], [35, 0, 34]]	34.478074252282795	32.72374056385765	36.937408247697846	33.95162962685355	33.5810333084682	36.628917727717926	32.29423298033283	34.54709961879392	32.4765504512932	39.240808823529406	36.09490129292367	32.49127809001558	35.424733050399475	33.71812928023006	33.638499959719645	36.74330239887936	34.204374953148154	35.80664582609702	33.24082010678095	33.74287761224045
HG00318	0.4905309066240723	0.5576120562478771	0.6138279492424741	32.5	38.0	33.0	55.0	52.0	38.0	39.567443624577606	41.00800027587158	1.3206601332186565	1.9631677331984885	AT [[33, 0], [0, 0], [0, 0], [0, 31]]	TAT [[0, 27, 0], [0, 0, 0], [0, 0, 0], [39, 0, 39]]	34.69011427634097	30.7538591896472	38.20125450420392	31.4632912341191	30.93098303765446	35.84720861900098	31.47405748865356	32.4759870787979	31.60842413976184	34.980928308823536	34.80123036285277	31.526876235414143	34.80835510715742	31.55614647949637	31.182139692258115	33.924006303624594	32.78502355566576	34.252788391030826	32.11885737115461	31.714136682810746
HG00319	0.5383307604183897	0.5560578750471793	0.5369324987030173	35.0	39.5	32.0	19.0	19.5	17.5	28.183676987793945	27.633539087554745	0.8305674589312299	2.4615468382204737	AT [[35, 0], [0, 0], [0, 0], [0, 35]]	TAT [[0, 23, 0], [0, 0, 0], [0, 0, 0], [32, 2, 28]]	37.596013997484825	34.81800184871361	42.49125850794074	34.3188422091469	33.934810106055195	40.086618511263474	34.33378517397882	34.75919717080787	35.348507066467775	39.78387605042017	39.21937995273182	33.956950656306645	38.93600761202821	34.29553058722683	35.290429388544275	37.28839082472422	36.43854191293918	37.176874686426615	33.855046671267196	34.73487121047075
HG00320	0.4976491595099157	0.5172214346421561	0.5074069861669729	49.5	46.5	38.5	28.5	24.0	21.0	32.003827322253635	28.97782682161454	0.7841744331671399	1.823790543145644	AT [[36, 0], [0, 0], [0, 0], [0, 34]]	TAT [[0, 25, 0], [0, 0, 0], [0, 0, 0], [27, 0, 27]]	42.44354530045383	40.51851024495456	44.189109835846786	39.68816599832603	38.64074206207635	43.99892874632713	39.7001512859304	43.42186806289135	39.86219755770738	45.909171481092436	44.3796225497011	41.3615561891402	42.59198622585371	43.11974044408396	40.878522516716345	42.43337419015934	42.23474936425651	43.38636100497858	41.98282061526169	41.1979143972784
HG00321	0.5765732501074522	0.5403098871493326	0.5641351886238303	56.0	60.5	52.0	22.5	30.0	22.5	43.44669333149438	42.65398806855409	0.8082321452399107	2.3917298158071385	AT [[53, 0], [1, 0], [0, 0], [0, 54]]	TAT [[0, 29, 0], [0, 0, 0], [0, 0, 0], [39, 1, 40]]	58.862704357810706	55.348667385610845	60.134659015080736	55.950742670114565	51.55593033438199	60.17323702252693	54.67098335854765	58.79621549625685	56.0573787070513	62.244255514705884	60.89969414708745	56.020868820652026	58.660252828079926	58.32082254154646	56.259993555143794	57.99693573804938	57.816182194569215	59.53587279533789	57.021537791014424	56.92227380134403
HG00323	0.5019040195787896	0.4841957124363928	0.5034607938330662	31.0	29.0	24.5	35.0	35.0	27.5	32.411178539411075	32.28914790165178	1.0685698481354875	1.6462948622608442	AT [[26, 0], [0, 0], [0, 0], [0, 26]]	TAT [[0, 25, 0], [0, 0, 0], [0, 0, 0], [34, 0, 32]]	33.34017715566734	30.345054691110768	35.34979314026425	30.725018426213946	31.53420036973373	35.06357125367287	31.008435703479577	32.16492904055482	31.20993350694005	35.564830619747895	34.441436118448486	31.404377806724302	33.64582924287505	32.729908842045106	32.520252960605816	35.63202591490107	33.12280084650471	32.62301725136042	31.27588711727745	31.991419617569672
HG00324	0.2326667639949184	0.27575320177175505	0.15469082050610652	13.5	16.0	12.0	32.5	30.0	49.5	24.064892076408526	26.875754336356426	0.7927904550937959	1.7830825129456305	AT [[11, 0], [0, 0], [0, 0], [0, 11]]	TAT [[0, 11, 0], [0, 0, 0], [0, 0, 0], [15, 0, 15]]	34.541254305866914	32.472469573255275	36.836113706125715	33.5930867343752	31.966172607271428	37.79584965719882	32.52233585476551	35.571411074878675	32.75454453518064	38.71057641806723	36.63261156680106	33.753163115657536	35.29544939662594	34.327458914400005	33.60590509949247	36.64261950621607	34.70624902692323	35.245880128130906	34.62957178658337	34.294452078899305
HG00325	0.6095797557654239	0.5853224194970362	0.3983748841964133	42.0	39.5	23.5	31.0	32.0	39.0	30.466036825046547	32.200765543639434	1.0595076707351416	1.9368437773635012	AT [[30, 0], [0, 0], [0, 0], [0, 30]]	TAT [[0, 27, 0], [0, 0, 0], [0, 0, 0], [36, 0, 37]]	31.757176444857567	30.227730704051773	36.35312958761511	30.62273107721521	29.130120325625143	34.275679480901076	30.901833585476552	31.67433671672867	30.348153111015602	36.09726234243698	34.10753510357292	30.290605842541062	33.431997704308955	31.134414201837906	30.849085636026746	33.37541586412187	31.75818970239709	32.77719887306549	30.517506265209022	31.266775317993666
HG00326	0.5398986437132595	0.6031289816271302	0.4908709738108447	39.5	44.5	42.0	19.5	15.0	27.0	33.23425970622716	30.63729783785648	0.8064308855463876	1.3640247419898048	AT [[39, 0], [0, 0], [0, 0], [0, 40]]	TAT [[0, 21, 0], [0, 0, 0], [0, 0, 0], [27, 0, 28]]	43.685083930231286	41.802295486057616	42.492459628987056	42.80574398181114	40.98225926766776	45.33824069539667	41.221325264750384	42.58486810881979	42.305577326625034	46.17335215336134	43.14969414708745	42.72224701906523	44.829273081512135	42.35680642990792	41.21893176508499	42.97583610576081	42.771824309908375	44.28837173401258	42.0745287473214	41.462163362437366
HG00327	0.4654218558390459	0.5502003183547687	0.5433931062395672	34.5	39.0	36.0	45.5	37.5	35.5	36.55999586235432	36.84971895582606	1.0792390860035848	2.4850990384722524	AT [[35, 0], [0, 0], [0, 0], [0, 34]]	TAT [[0, 23, 0], [0, 0, 0], [0, 0, 0], [34, 0, 36]]	37.09538520422112	33.693675858881534	38.96396636861071	34.95112993291609	33.38669607238997	39.579548237022536	33.23973373676248	37.502411243282964	33.87013627284909	41.88786764705883	40.69685805644377	34.91734453138521	38.53439760764827	36.635239139852345	35.305381454926284	39.211521624934335	37.276180810637825	39.11057080004631	34.95363745323793	36.79002362956879
HG00328	0.5926382675151639	0.6892923762776525	0.5169692822082393	36.5	36.0	27.0	26.0	17.0	26.0	31.633576994690017	30.996689541018657	1.0147915539643215	1.073649918778496	AT [[24, 0], [0, 0], [0, 0], [0, 24]]	TAT [[0, 19, 0], [0, 0, 0], [0, 0, 0], [22, 0, 20]]	33.68500191371863	33.417462640579274	36.02762578406513	32.91655111244363	31.57071968345604	33.58955680705191	32.25969137670197	33.66536536076792	33.186686218491644	35.7258731617647	34.26169539830391	33.49441160127891	34.16303937412212	33.76321974689611	32.89146056553613	32.442829627035536	33.34897848563306	33.227046428157934	32.13610939599753	32.23535720869434
HG00329	0.4903850294969728	0.431538825957336	0.4766998658831038	37.5	33.0	30.0	67.0	71.5	56.0	45.56682297772567	48.848029242387675	1.366539615531564	1.7272751727497777	AT [[29, 0], [0, 0], [0, 0], [0, 29]]	TAT [[0, 32, 0], [0, 0, 0], [0, 0, 0], [39, 1, 38]]	37.635163212860185	35.6095902018179	39.85826771653543	35.92696973103974	34.53082736029579	40.956782566111656	35.07391225416036	37.64518746459682	35.11652719136349	39.999737394957975	38.70549492562213	36.10006285240616	38.833426469921925	36.8971823066926	37.34144848143076	38.842934687445286	37.00890617521725	38.433522442206005	36.681055460719854	36.81339344069985
HG00330	0.494198915704462	0.5497445657417721	0.5306562127646273	30.5	36.0	28.5	35.0	33.5	28.5	33.412488793876285	34.78906169178248	1.0613124255292543	1.5496731917155608	AT [[29, 0], [0, 0], [0, 0], [0, 30]]	TAT [[0, 14, 0], [0, 0, 0], [0, 0, 0], [23, 0, 28]]	34.74902947126688	33.94215837313203	37.66368610703323	34.15063273744831	31.97158888204197	36.218719392752206	32.53641149773071	33.8212005695127	33.6438070437135	36.361180409663866	36.98038023077992	33.51295761561654	36.91152527525638	34.642345589116346	33.55681946346572	36.580196112764845	34.66474838397177	36.00941684998649	33.935895107688964	33.81532905431449
HG00331	0.4728326135413681	0.43701783805573535	0.4591733113118392	34.5	32.5	32.0	43.5	47.0	42.5	35.54472105372043	36.26062967688541	1.0690128653978757	1.9102549320690432	AT [[30, 0], [0, 0], [0, 0], [0, 30]]	TAT [[0, 21, 0], [0, 0, 0], [0, 0, 0], [31, 0, 32]]	36.960194652523384	34.452672931751664	37.37621780328306	34.12407400467214	33.75954334641455	37.862818315377076	34.08924659606657	35.68493087769256	34.10649002604101	39.09253545168068	39.38975392742945	34.57407019429591	37.9322015979218	36.830237895532434	35.47099009103359	38.87725442129224	36.41996263385212	39.688626452085984	34.80283659608469	36.071647031221204
HG00332	0.5475943415127629	0.5478817279568017	0.5610046435964856	39.0	42.5	42.5	39.5	43.0	41.0	36.57568443555618	37.38287527156109	1.1022091233013305	1.0219563925430488	AT [[44, 0], [0, 0], [0, 0], [0, 44]]	TAT [[0, 32, 0], [0, 0, 0], [0, 0, 0], [37, 0, 37]]	35.421127453660674	35.97179941457402	37.85693313759509	36.02797036814951	35.75490545843739	35.999846963761016	34.60993645990923	37.00277101609026	36.006194220413114	38.41622899159664	37.43834283331016	35.58477332143085	36.207171013879865	35.94447568045865	35.93754128736003	37.63447732446157	35.895144130689246	38.01018872293621	35.183107543674865	35.290677213386736
HG00334	0.6058720307768088	0.5654448647815379	0.6478031385649359	36.5	32.0	34.0	29.5	30.0	23.5	34.61450934418316	33.657712334908105	1.0955494255142295	1.6062329041132029	AT [[33, 0], [0, 0], [0, 0], [0, 34]]	TAT [[0, 26, 0], [0, 0, 0], [0, 0, 0], [30, 0, 32]]	33.85463940073268	31.870428285318127	35.95342319498197	32.360766530500065	31.924107287646354	36.55175685602351	31.676248108925872	33.06563174574013	32.574659317877284	36.64046087184874	35.65073682747115	32.43281624324792	34.955656915014124	33.425612712340886	32.539136389269316	36.03843459989494	33.03517492316298	34.19331558025549	33.188936912069146	32.77301369174306
HG00335	0.5063046219367398	0.5752573047417433	0.4755496984206466	37.0	41.5	22.5	41.0	35.5	28.0	34.119922763947315	33.99310321045553	1.067344878677451	1.637675483973681	AT [[21, 0], [0, 0], [0, 0], [0, 21]]	TAT [[0, 24, 0], [0, 0, 0], [0, 0, 0], [27, 1, 28]]	35.177237683853676	32.94358342320135	37.2786600827439	32.503591550175514	31.119612103914644	35.90738246816847	31.919068078668683	34.51475068509928	32.72937577427755	36.452599789915965	36.92643889892951	33.84217669724269	35.62355197776805	35.36359949489829	33.998807701603155	34.955699527228155	35.441846049164155	35.8247076531203	33.736715940870965	34.77720333160161
HG00336	0.5701351524477581	0.4882284122369535	0.5184818822259954	37.5	30.0	35.0	38.5	41.0	43.0	36.793531480587546	36.17148867202317	1.15547390896079	0.8351309076376923	AT [[36, 0], [0, 0], [0, 0], [0, 37]]	TAT [[0, 24, 0], [0, 0, 0], [0, 0, 0], [30, 0, 30]]	33.38761003882115	33.63365429055615	35.81502735886828	33.47929393246636	32.69840755035189	34.15364838393732	32.83983055975794	34.49754282827355	33.14844638839026	35.298844537815135	35.3970005560962	33.505761470564124	33.75587138088837	34.781617247195676	34.62648030290824	34.36963754158641	34.60649640466154	34.85554397746131	34.05122943377039	34.47068927954953
HG00337	0.594266253389468	0.5988011097726443	0.5410483799516053	33.5	36.5	30.5	28.0	30.0	31.0	32.70191710916489	33.762612503879446	1.0909664054761876	1.7067795054993935	AT [[30, 0], [0, 0], [0, 0], [0, 28]]	TAT [[0, 26, 0], [0, 0, 0], [0, 0, 0], [33, 2, 32]]	34.22324894745476	31.66221691572947	33.959161884425455	31.983547577109018	31.147017805597898	35.94701885406465	30.656435703479577	31.764693274544925	32.61112937071777	37.396763392857146	34.168775198109266	32.02349222543063	34.81942577517331	32.19861189201146	32.46353822605333	32.634739975485914	33.11634249995675	34.421558411485464	31.020920350125305	31.673580968979905
HG00338	0.5318248926933992	0.5907775651220365	0.6423339613050145	38.5	35.5	46.5	38.0	28.0	30.0	35.90104130749604	37.42480775199145	1.0567429685985723	1.8207273388794007	AT [[45, 0], [0, 0], [0, 0], [0, 45]]	TAT [[0, 26, 0], [0, 0, 0], [0, 0, 0], [33, 0, 35]]	37.46208103231451	35.4025496841781	36.778593353796886	35.83734962335569	34.3027275970551	39.86535871694417	35.294281391830566	38.58373520721383	36.28565469117387	41.458836659663866	39.87235854302794	36.556207358286045	38.53518297563849	38.20572755845999	37.220357689519055	40.79863421467344	37.67718935064785	37.568947551233066	36.89683289143937	36.964811214827975
HG00339	0.6632799228624534	0.6071768750050539	0.6409221726536066	44.5	38.0	43.0	22.5	24.5	24.0	39.63719743465968	39.21004172557674	0.9986461759951546	1.844281120104596	AT [[42, 0], [0, 0], [0, 0], [0, 41]]	TAT [[0, 28, 0], [0, 0, 0], [0, 0, 0], [42, 1, 41]]	43.12646946251845	41.63935449083346	49.04283998398506	41.86608202475985	41.16855317354782	43.72854431929481	40.44334039334342	41.80015003291538	40.909463251839306	44.97203256302521	43.21706867788127	41.90770716244159	44.21307637703705	42.65964624445817	41.64809473938613	43.12966205568202	42.19259135388857	43.79483616996642	41.77630479787891	41.53257026026043
HG00341	0.4689414316489578	0.5155567749139434	0.5289119487020828	29.0	34.5	31.0	38.0	38.0	32.5	33.23870767533273	35.11607296803338	1.0834164110510405	1.638068909296439	AT [[32, 0], [0, 0], [0, 0], [0, 32]]	TAT [[0, 24, 0], [0, 0, 0], [0, 0, 0], [28, 1, 28]]	34.927716113510854	32.48869203512556	36.88188976377953	33.330097815088266	31.68504524373236	35.915095494613134	31.87491679273828	33.135810407385286	32.89859176295098	37.402573529411775	35.373488113443635	32.68101037520154	36.44279651417438	33.171282939913176	33.86050914363973	35.99299597268429	34.102627163113624	34.2075180425302	33.222823520865866	33.510469910006535
HG00342	0.5777933135122633	0.6179701627786528	0.6023865673694521	39.0	46.0	28.5	14.5	13.0	9.0	25.364561064754163	25.018207524397393	0.7926139044334894	1.8466175470206383	AT [[36, 0], [0, 0], [0, 0], [0, 34]]	TAT [[0, 32, 0], [0, 0, 0], [0, 0, 0], [36, 0, 37]]	34.03523976160534	32.78917732244646	37.625650607233425	33.40020487451436	33.02760029838161	37.01769098922625	32.04773373676248	34.105696657940264	34.350163072333324	38.865808823529406	35.05762546920617	32.90052012643353	37.111159777076324	33.38302931986395	33.43190203818577	33.76063736648573	34.02460514707154	35.951140442283204	32.70168525042676	33.00676207873171
HG00343	0.5375339473590406	0.5375339473590406	0.5375339473590406	44.0	41.0	30.5	0.0	0.0	0.0	18.43059099372457	15.177075071554194	0.5375339473590406	1.6863971329159582	AT [[33, 0], [0, 0], [0, 0], [0, 33]]	TAT [[0, 24, 1], [0, 0, 0], [0, 0, 0], [27, 0, 26]]	35.291185958773035	32.924680326606065	38.819431469371416	33.09615360591638	32.11854182207375	35.937408178256604	31.91210892586989	32.82348168220579	32.866647283391906	34.81276260504202	34.179532184067845	32.03968810632077	35.7226593768407	32.75178122090826	32.877128816563285	35.39038697250919	33.62228475541896	34.476515765505	33.00688264991101	32.417941713730286
HG00344	0.6345463185535077	0.6159398036515343	0.6143361733935067	57.5	50.0	49.0	38.5	36.0	35.5	36.224019033170116	36.14086692644574	1.059416462280639	2.029541876969667	AT [[43, 0], [0, 0], [0, 0], [0, 44]]	TAT [[0, 41, 0], [0, 0, 0], [0, 0, 0], [45, 0, 47]]	37.26666302148833	35.08903866892621	38.66568797544375	34.66103261752177	33.07378458145494	39.58790401567091	35.12415128593041	36.35626693611353	36.57493742573256	40.23509716386555	39.81758306687057	35.79531977300262	38.97597076014559	36.46972615744794	36.434906952388616	39.68779548240238	36.547771582121904	39.30153216780518	35.472723640722045	34.81660689447135
HG00345	0.4936038637563408	0.5153224337616198	0.5473714274869422	30.0	29.0	34.5	37.5	33.5	35.5	35.48796634714847	35.9306872650781	1.1106086934517667	1.1279101073819515	AT [[35, 0], [0, 0], [0, 0], [0, 33]]	TAT [[0, 26, 0], [0, 0, 0], [0, 0, 0], [29, 0, 31]]	35.12173984362185	33.831951933446305	36.897237421593495	34.339467076415694	33.13102844355074	35.887487757100885	33.43650226928896	34.63639982241002	33.29474376153516	37.197150735294116	36.63643472820797	33.67222925642871	35.05313316518404	34.79039200685759	35.07020865221945	34.6515496410436	34.54693834008961	35.3151557253676	34.052300875313264	34.31515308944043
HG00346	0.2451587422852745	0.2668620992908833	0.2501244482430407	15.5	16.5	15.0	52.5	50.0	49.5	30.987862906006484	33.8485465016035	1.0755351274450748	1.2953257602781645	AT [[15, 0], [0, 0], [0, 0], [0, 15]]	TAT [[0, 12, 0], [0, 0, 0], [0, 0, 0], [18, 0, 20]]	33.075892613046086	31.789030965952854	35.55638596022955	32.08025084635661	30.966140174488373	33.1463944662096	31.37679878971256	31.39680644222967	32.319014992541646	35.11423319327731	32.89964201306826	32.02511363532852	34.19359320958753	32.169457937378446	31.76004189156529	33.998686744878306	32.94139338826772	33.52850140866813	31.092870373733334	31.081266444336446
HG00349	0.6183066111061091	0.5822479429092232	0.5930036363952587	43.0	47.0	47.5	13.0	18.0	17.0	28.205951313702503	27.19597227490603	0.8052365167893513	1.2906040837014858	AT [[48, 0], [0, 0], [0, 0], [0, 49]]	TAT [[0, 35, 0], [0, 0, 0], [0, 0, 0], [41, 1, 41]]	38.252146098747886	36.93413187490371	40.19391432003203	35.26989718797237	35.625433788473394	38.4819111165524	34.86086535552194	36.83182534943891	36.53688721462342	39.38547137605042	38.59241623800918	36.81098732931928	37.50914500611682	36.700819407703726	36.708499154112616	37.271931360532314	37.278037585270354	38.18717919030527	36.37353357788835	36.784024065291355
HG00350	0.5610600519211815	0.5610600519211815	0.5610600519211815	42.0	45.0	47.5	0.0	0.0	0.0	26.64254189366251	23.48067174730163	0.5610600519211815	1.7427485926727713	AT [[43, 0], [0, 0], [0, 0], [0, 42]]	TAT [[0, 46, 0], [0, 0, 0], [0, 0, 0], [50, 1, 54]]	50.40103340805949	46.25335849637961	49.5666622180702	47.623405664030784	46.0465086109039	50.98668584720861	46.49694402420575	46.80103798282276	47.19554774606225	51.531151523109244	49.747010982900036	47.25034386642497	51.28383501230913	48.52860553215415	47.08703778296947	47.32778847837506	48.721815372018064	49.94851607425418	46.75148004213126	47.401300464212106
HG00351	0.7160857953668198	0.7175965248929101	0.6184377323622534	33.0	27.5	40.5	14.5	12.0	27.0	30.416660919936557	29.93520466222973	1.030729553937089	1.3488021831010402	AT [[36, 0], [0, 0], [0, 0], [0, 35]]	TAT [[0, 21, 0], [0, 0, 0], [0, 0, 0], [26, 0, 25]]	32.54188309913062	30.537051301802496	33.561857733884956	30.918350010618497	29.80848441604774	33.628703476983354	29.75872919818457	31.611139178493236	30.010087730387074	34.188648897058826	33.48182260531072	30.25653801659668	32.4421470752594	31.171375111758362	30.957254491259164	32.83479250569077	31.63252296461172	32.64852765234842	30.91003523045073	30.881919190226412
HG00353	0.6304865277749718	0.6295587569752189	0.5908125686214809	35.5	38.0	33.0	27.0	29.0	29.0	33.524756913316324	34.65567778199248	1.1100114925615705	1.7034344974750857	AT [[36, 0], [0, 0], [0, 0], [0, 36]]	TAT [[0, 27, 0], [0, 0, 0], [0, 0, 0], [34, 0, 34]]	32.79206080157471	31.592882452626714	36.27932737221407	32.021037114767196	31.39412317971005	36.146088393731645	31.922662632375193	32.3763376659165	32.466892523955195	37.477153361344534	34.49845335743083	32.03714668294149	34.50855598012415	32.141161180905684	32.51844034479981	34.82244790754684	32.85478523114538	33.069738721006516	32.14896669451204	32.1090521358784
HG00355	0.5955616363293154	0.5090824106139026	0.6462779678745549	59.0	46.5	60.5	50.0	54.0	42.5	49.745741672988075	49.54629469981724	1.100274887455854	1.5443985592537317	AT [[58, 0], [0, 0], [0, 0], [0, 58]]	TAT [[0, 29, 0], [0, 0, 0], [0, 0, 0], [40, 1, 39]]	48.764311881458795	47.00535356647666	51.54077138662752	47.565391197891294	46.805630331138715	50.34390303623898	47.13947352496218	47.93364870864528	48.24851465122747	51.97117909663866	49.56414222160435	47.706142228618795	50.58414764918216	48.128423031900674	48.496439216949966	51.29381894589389	48.9196627820481	49.37057620315696	47.452093851015135	47.640583365453914
HG00356	0.4789911791302366	0.5180667753224402	0.5794959203233596	30.0	31.5	35.5	38.5	35.0	31.5	33.21033032204676	36.60495189489293	1.0936965256807072	1.8977919464014799	AT [[34, 0], [0, 0], [0, 0], [0, 33]]	TAT [[0, 26, 0], [0, 0, 0], [0, 0, 0], [30, 0, 30]]	34.10142708732025	33.763395470651666	40.44521553449887	33.968519281939805	32.52758408199008	36.51916013712047	32.448169440242054	33.88204044764923	34.16726923368645	38.35527179621849	35.24299666342277	33.51922463814321	35.87367657942034	33.716166019927556	34.101554821558054	34.43127298196463	34.47063182234934	33.61151634440971	33.217611593360694	33.20431616698229
HG00357	0.4942839362918801	0.5737269012088275	0.5533973625525483	30.5	34.0	35.5	20.0	14.5	17.0	27.202917040204124	25.619883444256697	0.8184045502537687	1.880574399389746	AT [[40, 0], [0, 0], [0, 0], [0, 37]]	TAT [[0, 21, 0], [0, 0, 0], [0, 0, 0], [26, 0, 27]]	35.60730493739406	33.60815744877523	38.6387294808488	33.13784057264925	32.73444037232835	37.174400097943185	32.890408472012105	34.37820542261823	32.65716886203323	37.58918723739496	37.22217781176143	33.598974321603926	37.1348114361662	32.959315347533945	34.26820269072746	36.87594116617054	34.84190890271539	36.340318783528225	33.740765626702505	33.663555160798374
HG00358	0.5523979077465968	0.5523979077465968	0.5523979077465968	47.5	46.5	40.5	0.0	0.0	0.0	21.396696779532444	16.797510258974448	0.5523979077465968	1.1403231193375398	AT [[37, 0], [0, 0], [0, 0], [0, 39]]	TAT [[0, 16, 0], [0, 0, 0], [0, 0, 0], [18, 0, 19]]	36.8251407950134	36.644338314589426	38.106232483651404	36.915301877599966	36.23737553919502	38.37377571008815	35.78138577912255	36.66317610496181	36.876595959851336	39.666032037815135	39.33120742388433	37.0263706834516	38.413118666082674	37.30974348575485	36.806058164827206	38.89791630187358	37.38528938582277	38.89267106634248	36.1597537500454	35.90482395133314
HG00360	0.43732738411519423	0.5528478252022268	0.4901367286121234	26.5	33.5	31.5	39.5	32.5	38.5	34.7215019653817	33.382392496292965	1.0891927302491629	1.670472846461622	AT [[28, 0], [0, 0], [0, 0], [0, 26]]	TAT [[0, 32, 0], [0, 0, 0], [0, 0, 0], [37, 0, 37]]	33.77748920115916	33.159520875057765	38.77725877485653	32.83217779110295	31.8703013005546	35.610033055827614	32.51484417549168	33.1362850013013	33.21538189265037	36.82809217436975	33.96941470874461	32.31469015585575	35.27078582108713	32.95266975749588	33.8007733827439	33.70968306776396	33.54118637519534	35.11018486357145	32.686830349035695	32.066669739069226
HG00361	0.4929828559496507	0.5211934875789226	0.6227317815801473	29.5	31.5	39.5	20.5	19.0	13.5	26.16950555134129	25.534570157591638	0.8355641626265268	2.102208965943319	AT [[40, 0], [0, 0], [0, 0], [0, 39]]	TAT [[0, 38, 0], [0, 0, 0], [0, 0, 0], [42, 1, 43]]	33.38394663458909	32.02948698197504	40.70225543840918	32.24303863883372	31.290143677228947	36.175012242899115	31.60135552193646	32.672637364319726	32.69030162061032	36.07310267857143	33.819164465452516	32.2939215346918	34.779236078597215	32.38681758270119	32.749891243051636	34.38627210646121	32.734406264596146	33.93547142140404	32.54291214179349	32.19474283990548
HG00362	0.4973985304101742	0.503441206065973	0.5238274672498789	33.5	40.5	24.5	20.5	24.0	13.0	26.535618233225296	25.951653505293287	0.8017767355865495	1.4490268323532058	AT [[28, 0], [0, 0], [0, 0], [0, 26]]	TAT [[0, 15, 0], [0, 0, 0], [0, 0, 0], [20, 1, 21]]	37.11542457214719	34.21432753042674	37.52395569197918	33.85883646266661	33.58015762332566	36.95653770812928	34.005131618759464	34.47932454569115	34.709604834020176	38.180639443277315	36.7514423745308	34.400816170375556	37.842125930736586	34.51183947351442	35.477040199790544	35.87883032743828	34.923805926686235	36.042723167766596	33.89957505538808	34.244134504198016
HG00364	0.4935593663268742	0.508105617445892	0.5300441131144081	27.5	29.5	34.0	32.0	32.5	34.5	34.33497689814496	33.623331839028936	1.0678829925981461	1.7028029332822832	AT [[33, 0], [0, 0], [0, 0], [0, 33]]	TAT [[0, 26, 0], [0, 0, 0], [0, 0, 0], [32, 1, 34]]	35.91303515774509	32.939539362193806	38.191778993727475	33.12497345375957	31.852852463269873	35.911055337904024	33.200629349470496	32.80774353557158	33.751093469521905	36.95742515756302	35.95410468511052	33.05813392117033	36.13959916026038	33.46020480584001	33.74807057117538	36.51637191385046	34.29527618081064	35.29041719732932	32.77111103039989	33.203582980007035
HG00365	0.5635685288301856	0.5259972935748399	0.520479018396711	37.5	35.0	31.0	34.0	36.5	33.0	33.15040342045376	35.030621745577434	1.0745373283028872	1.2908022543766795	AT [[31, 0], [0, 0], [0, 0], [0, 31]]	TAT [[0, 29, 0], [0, 0, 0], [0, 0, 0], [35, 0, 37]]	34.36281371316092	33.832537359420726	36.99479514213265	33.425464403053134	33.466383420361296	36.767201273261506	32.806438729198184	34.136392167669435	33.620534472732786	37.55344012605042	34.00707284860281	33.87557956294805	35.007068311911915	33.753560137520395	33.787795053572864	34.2386622307827	33.961864040272395	35.0539539191849	33.00452184651146	33.14726584102831
HG00366	0.5660877108320359	0.4825733174462051	0.5127746558735393	24.0	25.5	23.0	10.5	17.5	13.5	23.35749258671816	22.922480085520192	0.8137510843210516	1.6197987590168412	AT [[26, 0], [0, 0], [0, 0], [0, 24]]	TAT [[0, 15, 0], [0, 0, 0], [0, 0, 0], [18, 0, 18]]	31.70435781070589	29.20985980588507	34.31522754570933	29.13507976364477	29.066260175785686	33.227289422135165	29.63628441754917	29.188275999326386	29.94652744418881	32.964351365546214	32.101522313360206	29.370009382315697	32.63915361495824	29.31847215949416	29.579980665431403	32.12948695499912	30.367569297481822	32.05306626529273	30.25819925180692	29.744247624474202
HG00367	0.6535334639651694	0.6518956996709504	0.6078643271177502	43.0	46.5	38.5	10.5	11.5	13.0	25.420143438383562	24.8084071864547	0.8131172167938736	0.9935535277374644	AT [[48, 0], [0, 0], [0, 0], [0, 47]]	TAT [[0, 26, 0], [0, 0, 0], [0, 0, 0], [36, 0, 36]]	33.53871179397452	33.35037744569404	34.74389430134792	32.61879598745768	31.621347257808193	34.29009549461313	32.602226928895604	33.39650025260644	32.48446388390261	35.564535189075634	34.435770888363685	32.88898807626092	33.80957846883448	33.336012461633466	33.03685652138886	35.241551392050425	33.58782486348093	33.064412797653496	32.597319580140194	32.226332724439004
HG00368	0.5329305268333644	0.5237109332712392	0.5695597478177503	31.5	29.0	36.5	16.0	15.5	15.0	26.273222536376807	24.08614090141039	0.8036253976058669	1.0466970584631017	AT [[33, 0], [0, 0], [0, 0], [0, 32]]	TAT [[0, 22, 0], [0, 0, 0], [0, 0, 0], [27, 1, 29]]	34.24684236426267	33.82713757510399	36.82957426931803	33.80844232907344	33.593552362728246	35.238032566111656	32.51222995461422	32.67533183300418	33.75138421864334	36.00764837184874	33.624078965661056	33.25741248485621	34.59298303907206	33.270846967085426	33.845516796906466	33.62020661880582	33.427568490188506	34.00575045347536	33.437856390513204	32.663337299525736
HG00369	0.6407217642919072	0.5561184699320844	0.5059925765334332	58.0	43.0	36.5	38.0	39.0	40.0	48.07471898489759	46.979137211627986	1.060504989172812	2.6415980400474224	AT [[37, 0], [0, 0], [0, 0], [0, 36]]	TAT [[0, 43, 0], [0, 0, 0], [0, 0, 0], [47, 0, 51]]	49.87700256985073	46.526274842089045	54.159081809689035	45.85155342352809	46.227094346965906	51.38381488736533	46.48193645990923	47.12604295840414	46.15268121255025	51.055705094537814	52.394741415264846	46.525692059646026	51.71482080016915	45.91716516272939	47.23348102795456	52.30414988618456	47.76463939937377	49.357878893134185	45.673845930338146	47.13261467044293
HG00371	0.4497176199637435	0.540727199772034	0.5454917444202679	33.5	41.5	33.0	49.0	43.5	34.0	38.813564581752985	39.34839132383875	1.1075135417017563	1.7487245682352537	AT [[42, 0], [0, 0], [0, 0], [0, 41]]	TAT [[0, 32, 0], [0, 0, 0], [0, 0, 0], [40, 0, 41]]	39.0421838263437	37.21980434447697	40.906979847858	36.42869992129821	34.65760710926605	41.37604064642508	36.10420574886536	37.90400955311625	37.245986397997626	40.65926995798319	40.35477200055609	36.99693025204726	39.32337526997025	37.90411362945075	37.29482800290018	39.91525126947995	37.85784429618439	38.82910732893366	37.46805651400138	36.55631294933888
HG00372	0.5587428896007436	0.5372866211569597	0.545883207095471	32.5	31.5	31.5	30.5	32.0	31.0	33.60499275912006	33.97565433290803	1.0831016013799029	1.551983419451828	AT [[30, 0], [0, 0], [0, 0], [0, 30]]	TAT [[0, 30, 0], [0, 0, 0], [0, 0, 0], [36, 0, 36]]	33.86407129968833	32.24469265136343	37.637127986120376	33.02567177603718	31.031070606168715	35.6143180705191	32.362045385779126	33.715412054685466	32.54486385356357	35.68008140756302	35.81480258584735	32.51016113899491	34.20108441195572	33.118809508447555	33.132320953838715	35.67518823323411	33.56883040497293	34.06186561691945	32.68101914066757	33.01812438202812
HG00373	0.7150420659273122	0.8022184273896832	0.5813177010070167	36.5	39.0	32.5	16.0	11.0	25.0	32.623163919729684	31.116486775406052	1.0284851633201066	1.3864825786406862	AT [[37, 0], [0, 0], [0, 0], [0, 36]]	TAT [[0, 28, 0], [0, 0, 0], [0, 0, 0], [33, 0, 32]]	33.76608890589972	32.337528886150054	37.36220472440945	33.273744831290834	32.51470826711641	35.13972208619001	31.424907715582446	33.700837428619536	31.83174474755392	36.07924107142857	34.2567426664813	32.578023519552566	34.601818428961955	33.43273759597393	32.875058406509304	33.311504114866054	33.69588972373269	33.4518158311142	32.71659463189627	32.53420003016541
HG00375	0.5253254655338351	0.4079723581121587	0.6170859071580987	33.5	23.0	36.5	35.5	38.0	27.5	37.306116819529684	37.58802027656125	1.0820136454278992	1.5271743671944509	AT [[36, 0], [0, 0], [0, 0], [0, 36]]	TAT [[0, 31, 0], [0, 0, 0], [0, 0, 0], [37, 1, 39]]	37.73716441576904	35.995378215991366	41.13946349926598	36.60674087121638	34.49781078714364	39.38761018609207	35.551745839636915	37.266553376506074	36.349151771041385	39.90769432773109	39.171486167106906	36.628123263588414	38.08179909682681	36.69124275298867	36.621670828969634	38.03423218350552	37.57639301345296	38.12577669715565	37.09381469509316	36.72498785004441
HG00376	0.6159218738452041	0.641618692455903	0.6055077358816379	46.0	48.5	37.0	36.5	35.0	30.5	35.69850355147921	36.72619745508466	1.1046424911354205	1.2493313659271432	AT [[40, 0], [0, 0], [0, 0], [0, 39]]	TAT [[0, 25, 0], [0, 0, 0], [0, 0, 0], [33, 0, 33]]	36.563508119634754	34.35342782313973	36.836113706125715	35.203612787167856	32.80932766840723	37.370898628795295	34.206475037821484	34.699138076210595	34.55912320177989	37.746947216386545	36.59689976365911	34.058889971853056	37.21059944722175	35.10943563179191	35.05703697736244	35.570740675888636	35.190106043743775	36.372698853768675	34.886935677187374	35.14481490171105
HG00378	0.5281689492100659	0.4698859248464408	0.5064019864547419	37.5	31.0	35.0	19.0	21.5	20.0	27.241638507689125	25.958102003517364	0.7957745501431659	2.2503418044878387	AT [[39, 0], [0, 0], [0, 0], [0, 37]]	TAT [[0, 22, 0], [0, 0, 0], [0, 0, 0], [31, 0, 31]]	36.38460276669037	34.233592666769376	35.19951955158148	34.19760396756986	32.937145266435316	40.340597453476974	34.379328290468976	36.803640594620255	35.2375546734761	42.788734243697476	38.440532462115954	35.26418961386761	36.43432360181843	35.14089388255464	35.89868686054942	37.713447732446156	36.08433331987845	37.713673729304155	34.1244324991828	35.47423790450973
HG00379	0.5156645293877417	0.5290978070440611	0.4436439059063838	35.0	38.5	25.5	20.5	21.0	21.5	28.54772084683815	26.213697024035312	0.8176966108862761	1.5090386980183166	AT [[26, 0], [0, 0], [0, 0], [0, 26]]	TAT [[0, 20, 0], [0, 0, 0], [0, 0, 0], [25, 0, 23]]	36.58494176827601	35.242959482360185	39.121179767783275	35.20551162413022	33.97515648817825	36.9695457884427	33.84318305597579	35.737090280010406	34.833299623290266	38.498391544117645	38.46161198387321	35.38065785518441	38.02661189228376	36.00675619625229	35.991951985821316	37.82700052530205	36.35603365259862	37.0123499671954	35.50383176551774	34.324521124164164
HG00380	0.5993541787996802	0.5942914079586173	0.5458390781611255	40.5	42.0	33.5	14.0	15.0	16.0	26.99041445417557	27.034690851408673	0.8065383393724093	1.9072451685740068	AT [[24, 0], [0, 0], [0, 0], [0, 25]]	TAT [[0, 29, 0], [0, 0, 0], [0, 0, 0], [30, 0, 32]]	37.35185083930232	35.05694037898629	37.882423595355675	34.28377618708541	31.814711510394712	37.938326395690495	35.101301059001514	36.443240098593066	34.1938917401967	40.28532037815126	38.02114903378285	34.948242409888785	38.25725332648653	36.39979537850368	35.58421010231209	38.645158466118026	36.3876305364464	36.978078808228176	34.53232484654778	35.44651505756565
HG00381	0.5048267498999541	0.4996401737023519	0.5952070228659136	32.0	34.0	43.0	36.0	39.0	34.5	35.65840286876767	35.64226352632849	1.0727568435374026	1.913637972678479	AT [[38, 0], [0, 0], [0, 0], [0, 37]]	TAT [[0, 35, 0], [0, 0, 0], [0, 0, 0], [43, 0, 45]]	36.77530209415496	34.956431982745336	38.84492192713199	34.43741958050694	32.682774948918365	37.98659402546522	33.47218154311649	34.84228172507234	33.90272545698177	38.033252363445385	37.864069233977474	34.65989561035152	37.20288169639486	35.576765321264965	35.62941271247885	40.43678865347575	35.837979114168576	36.883061248118565	34.99589583409001	34.87366978934491
HG00382	0.4639230317581675	0.5275987419994846	0.4505337572130431	25.5	28.0	19.0	32.5	28.0	25.5	33.33411488862837	33.4645677437153	1.0551974839989693	1.5317223024358415	AT [[18, 0], [0, 0], [0, 0], [0, 19]]	TAT [[0, 14, 0], [0, 0, 0], [0, 0, 0], [17, 0, 18]]	34.77953961397561	32.7804806655369	37.27505671960496	32.56630313932716	32.861576881912235	35.754070763956896	32.430269288956126	33.41070745112448	32.43228073723864	35.814568014705884	35.92414500208536	33.05408039642561	35.30124903716904	34.08477044601956	33.01269636671232	36.81281736998774	34.13450371643245	36.08035197406507	33.7863836123924	33.02431666973907
HG00383	0.488190634113259	0.5049063546996886	0.4674856675105345	32.5	37.5	23.5	41.0	44.5	32.0	35.77177436038894	37.15872961136591	1.1040618956099857	1.94269463289614	AT [[26, 0], [0, 0], [0, 0], [0, 25]]	TAT [[0, 30, 0], [0, 0, 0], [0, 0, 0], [34, 0, 37]]	36.964049428618296	33.39529348328455	38.34245295609235	33.67614835913003	32.47507540622061	38.48570641527914	33.90318910741301	35.43033420597376	34.03928905519177	38.640690651260506	38.94256568886417	34.33035771217241	37.62540967512951	35.0528513360309	34.36833964392169	36.606373664857294	36.039416096275495	37.600439967581345	34.44088911488033	35.13877344103501
HG00384	0.6354620151144323	0.5938995056931264	0.5351844409257378	42.5	40.0	30.5	28.5	31.5	30.0	34.470071029584176	35.49105141556605	1.0615953664264637	2.008008675625326	AT [[35, 0], [0, 0], [0, 0], [0, 34]]	TAT [[0, 34, 0], [0, 0, 0], [0, 0, 0], [39, 1, 39]]	35.61083164743835	33.224487752272374	41.77845989590284	34.332821147047426	33.54464372587812	36.93633692458374	34.343031770045386	35.17014957363095	33.36494071246176	38.083377100840345	38.32507298762686	34.05239522321713	36.725785745570974	35.397703077617905	35.141980182067186	37.222290316932245	35.41205404252129	35.894484967774304	34.09094541096139	35.28496673425953
HG00403	0.6054241493849033	0.6009395260561263	0.5110351875122964	37.5	35.0	30.0	29.5	28.0	33.5	33.006896076132676	33.699886202972515	1.0816911469010273	1.9020826568180216	AT [[34, 0], [0, 0], [0, 0], [0, 33]]	TAT [[0, 29, 0], [0, 0, 0], [0, 0, 0], [36, 0, 34]]	34.51328667505058	31.67909413033431	37.56225810756706	31.931067221326934	31.18288846365907	34.9481819294809	31.565313161875945	31.843414626678303	32.095669102217286	36.95197610294117	36.1175448352565	31.780326285969334	35.89586322514385	32.582627450618936	32.51212438572465	33.86806163544038	33.03872989695478	33.70313766354058	32.17894889768641	32.12341841095339
HG00404	0.616012305007875	0.6341303139786948	0.6494105625083019	26.0	32.5	32.5	9.0	10.0	9.0	25.868181504723808	22.816304010483123	0.829247333664447	1.4962962005026297	AT [[36, 0], [0, 0], [0, 0], [0, 35]]	TAT [[0, 30, 0], [0, 0, 0], [0, 0, 0], [40, 0, 39]]	32.46877904751489	30.489978431674622	33.96089683704791	30.53293607665305	29.998735121460772	33.30132835455436	30.216919818456887	31.029317656424627	30.07914696736025	34.830521271008394	34.416029473098845	30.97348357183848	33.151923396414496	31.192768197026528	30.82054297913478	32.879180528804056	32.014499564638236	32.06225155339431	29.981385973195806	31.222511772887998
HG00406	0.5503627515314039	0.4922977787224899	0.6041465277854771	41.5	33.5	40.0	40.5	40.5	32.0	33.969381421970894	34.66119521362805	1.0874637500138584	1.1373511503562526	AT [[36, 0], [0, 0], [0, 0], [0, 34]]	TAT [[0, 29, 0], [0, 0, 0], [0, 0, 0], [40, 0, 42]]	35.14295478156269	33.35848867662918	36.802348858935005	33.2381166535497	33.409042259916326	35.53804480901077	33.08337670196672	33.38423735819593	33.602508027203996	36.38405987394958	34.903725844571106	33.45221850775635	34.696878162238896	33.29780723180297	32.90372996052525	35.069252320084054	33.38583719200318	34.72640963297441	33.343442414557074	33.22438035226492
HG00407	0.5307838168305828	0.5393286320636509	0.5579261711003285	44.0	43.5	34.0	48.5	46.5	34.0	38.349768981449564	38.232594227387146	1.115852342200657	1.4389305535574686	AT [[33, 0], [0, 0], [0, 0], [0, 30]]	TAT [[0, 23, 0], [0, 0, 0], [0, 0, 0], [34, 3, 34]]	37.37585433867353	36.452572793098135	39.48351795008675	35.78891678846706	35.355528167872095	39.35430950048971	34.8768895612708	36.43540164423828	36.12883978459283	39.308528098739494	39.41104198526345	36.220785017443816	38.67142921870988	36.368650512014604	35.697123982921134	38.2552967956575	37.30122708584411	37.68472849368994	36.04848726982167	36.54716277588778
HG00419	0.6351970508866586	0.5856396147591377	0.5693718476824949	44.0	36.0	35.0	31.5	31.0	32.0	34.88159437280188	35.259974481878686	1.0899403941350618	2.040325536036088	AT [[33, 0], [0, 0], [0, 0], [0, 33]]	TAT [[0, 23, 0], [0, 0, 0], [0, 0, 0], [29, 0, 31]]	35.81226420252611	33.20119396086889	42.09275323635393	32.87655061274969	33.936691207472514	36.384977962781576	34.12754009077156	34.016809810315536	33.221715166991125	35.762473739495796	36.17798554149868	33.34055073282262	36.30121883070789	34.068926105831714	33.629082413598645	36.240238136928724	34.25523154902289	35.25892478098105	33.469400355936514	33.18576444168859
HG00421	0.4810805259343551	0.4822369695063127	0.5224233836318387	32.0	33.0	37.0	37.5	38.5	37.0	34.702537756016824	37.02465602262147	1.0448467672636774	2.0698638501195443	AT [[34, 0], [0, 0], [0, 0], [0, 34]]	TAT [[0, 19, 0], [0, 0, 0], [0, 0, 0], [25, 1, 26]]	38.781918092842695	35.16887998767524	41.450020018684114	35.540269085185315	34.631368987772845	39.36964373163565	34.24383661119516	36.36070668565042	35.84697747326371	40.891379989495796	38.531801751703036	34.924631766881326	39.0342994366495	36.600610177615145	35.976419882381364	39.52039922955699	36.75172558946828	38.150553818841416	35.74434315185414	36.075555965209226
HG00422	0.5014599692664415	0.5115276293757837	0.5071216140807401	31.0	34.0	33.0	35.5	37.5	37.0	36.07116750568926	37.85392599744819	1.0757125147167217	1.4196624255183918	AT [[37, 0], [0, 0], [0, 0], [0, 37]]	TAT [[0, 28, 0], [0, 0, 0], [0, 0, 0], [33, 1, 34]]	38.210016950079286	36.423755969804354	38.30201521419992	36.51331059725918	35.68394252910842	37.75070396669931	35.68254160363086	36.20510111912307	36.47314995069906	40.154838497899156	39.16755873766162	35.469416383527204	38.77210735376297	36.73495985916142	36.0090711351003	39.90693398704255	36.78688897986957	37.36745011771063	36.813678131696506	35.41110841112098
HG00428	0.4913353767669546	0.4937737657335399	0.5261523733226244	31.0	30.0	30.0	36.5	35.0	31.0	33.39252465347217	34.102589744473946	1.0698431590893365	1.4257868039497583	AT [[28, 0], [0, 0], [0, 0], [0, 28]]	TAT [[0, 24, 0], [0, 0, 0], [0, 0, 0], [32, 0, 32]]	33.911066761441305	33.135125558465575	36.886961163752844	32.867156366725375	32.44705348165926	35.34632100881489	31.8806293494705	33.66406405486918	33.010770358759125	37.119747899159655	36.01119143611845	32.96401927473789	35.32440228964976	34.283262514632284	32.688592604527514	34.55042899667309	34.03515185763959	35.400216124425924	33.57296698507246	33.79394094283656
HG00436	0.4991388363701423	0.4656734874420999	0.5764646059233025	31.0	29.5	29.0	19.0	21.5	11.5	24.754189366250607	24.041346253319077	0.8050626393066811	1.432844572788279	AT [[32, 0], [0, 0], [0, 0], [0, 31]]	TAT [[0, 23, 0], [0, 0, 0], [0, 0, 0], [29, 0, 30]]	33.6820766581005	31.639169619473115	34.83224342719872	30.990143537083537	31.02905977361917	34.29643119490695	31.535201210287447	32.24583964849431	31.720122367456327	35.373621323529406	34.900215487279304	31.44490394512712	34.63333887118455	31.74131049929489	31.801957625070486	33.44983365435125	32.50304176589647	34.42209872255027	32.171067446337126	31.706419366191287
HG00437	0.5133421361392332	0.5795680282569817	0.5800183530652622	30.5	33.0	42.0	17.5	13.0	16.5	25.394352113647326	24.08655470878307	0.8078827060551866	1.624843750317762	AT [[44, 0], [0, 0], [0, 0], [0, 43]]	TAT [[0, 13, 0], [0, 0, 0], [0, 0, 0], [15, 0, 18]]	33.46607250259719	32.39068710522262	37.991859068463896	32.27515646666417	30.82995491843155	35.44420298726738	31.567043872919818	32.8015431957011	32.55768209743888	35.330028886554615	33.789604476574446	32.019074338911096	34.0102701967951	32.13813794438351	31.944348666720373	34.11512869900193	33.10582173810251	33.68638802053182	32.16502015762903	31.58610128873322
HG00442	0.5741078794163619	0.5919064654400846	0.6724606234850763	38.0	40.0	47.0	33.5	33.0	28.5	35.957485690642024	37.224214628090614	1.0802292994281546	1.7666707528596801	AT [[43, 0], [0, 0], [0, 0], [0, 40]]	TAT [[0, 41, 0], [0, 0, 0], [0, 0, 0], [47, 0, 51]]	36.04639400732681	35.703019565552296	41.0806085679968	35.02069982135941	34.1287905815198	39.39761875612145	34.71713161875945	36.86875181800089	35.96202563648775	39.8717830882353	36.78512095092451	35.11870906623186	37.7484556946731	35.85593540597089	36.008426649480384	38.13473997548591	36.72822470432882	37.43660993400486	35.73628010024334	35.21016490422483
HG00443	0.6352805071804698	0.6217269889354522	0.4966600511225179	46.5	47.0	29.5	14.5	16.0	20.0	28.62154334183849	29.050829338942727	0.8333787298496487	1.4828230476382898	AT [[32, 0], [0, 0], [0, 0], [0, 32]]	TAT [[0, 27, 0], [0, 0, 0], [0, 0, 0], [34, 2, 34]]	39.03562250533108	36.062201509782774	40.060056052315495	36.289510175017796	34.98988097168618	39.135375857002934	35.679975794251135	37.15664661124634	36.59520137536976	39.791294642857146	39.04632976504935	35.928275384629394	39.40949389074323	37.0742536384836	36.319608474985905	38.583347925056906	37.2483724390061	37.45494191656053	36.445737841862496	36.67816862462503
HG00445	0.5254650243172214	0.5217331994022538	0.6495887660541896	48.5	44.0	49.0	50.0	46.0	31.5	37.85052754982415	40.52419048932722	1.0671815442318828	2.0886133655246355	AT [[50, 0], [0, 0], [0, 0], [0, 47]]	TAT [[0, 23, 0], [0, 0, 0], [0, 0, 0], [22, 0, 23]]	40.39931106129367	37.78807579725774	41.306953156279185	37.644929980387005	36.65449356209256	42.535106513222324	37.04267473524962	41.03585480488066	38.276097893965066	45.71983324579832	41.536702349506456	39.15981818347437	40.22985606621256	39.59345764242855	37.41526625312173	40.7386622307827	39.624640321994704	40.66720697773147	39.06263393019286	39.08176920111947
HG00446	0.5620804083504516	0.6224520077658705	0.5243481587158149	27.0	34.5	31.0	12.0	10.5	17.0	26.916488518033237	26.192248008552017	0.8118939231728746	1.3346197865139406	AT [[35, 0], [0, 0], [0, 0], [0, 34]]	TAT [[0, 32, 0], [0, 0, 0], [0, 0, 0], [35, 0, 37]]	35.90502487834217	34.51656909567093	37.65461097023889	34.74044647653312	33.78675445139948	37.777179236043104	33.76772163388805	35.117530886878235	34.509430384547315	37.446986607142854	36.41034686500765	34.2847031817892	37.33269396323874	34.54114090309974	34.339378071376785	36.66065487655402	35.2960286935111	35.581837829493274	34.570660661751354	33.69523721740879
HG00448	0.5521217013091291	0.5521217013091291	0.5521217013091291	48.0	41.5	47.0	0.0	0.0	0.0	20.97203641128198	17.33797717162661	0.5521217013091291	1.2331140868083024	AT [[46, 0], [0, 0], [0, 0], [0, 45]]	TAT [[0, 23, 0], [0, 0, 0], [0, 0, 0], [25, 0, 24]]	38.154300399147026	36.529009397627476	38.09395435740024	36.808542267860936	36.205267083968465	39.08863858961802	35.26876853252647	37.54832437728685	37.08177635071929	41.103433560924366	37.556426386764905	36.98784853481021	37.47319931733397	37.466739789663855	38.09882381374366	38.26580283663107	37.525432622722995	38.87376017907452	36.964424508771295	35.908661661443574
HG00449	0.5269089021438236	0.5269089021438236	0.5269089021438236	40.5	46.0	34.0	0.0	0.0	0.0	18.229639335218263	14.486189178937206	0.5269089021438236	1.1040222674964344	AT [[32, 0], [0, 0], [0, 0], [0, 31]]	TAT [[0, 24, 0], [0, 0, 0], [0, 0, 0], [26, 0, 27]]	34.20200667067636	32.86679248189801	34.23595355665287	33.0595885020425	31.90137190672332	35.235247306562194	31.90721936459909	32.95336732038151	32.86052891057568	35.207326680672274	34.80022243848186	32.490330749401075	35.35622479648397	33.596287318075824	32.47870780633207	35.120907021537384	33.8114681782273	33.92875612674154	33.43992663349435	32.45861054783731
HG00451	0.5711452883606833	0.532351744231162	0.6118296102713073	36.5	35.5	42.5	32.5	36.5	32.5	35.26925729260051	36.36508155453636	1.0796993122434837	1.3941659808135054	AT [[42, 0], [0, 0], [0, 0], [0, 42]]	TAT [[0, 26, 0], [0, 0, 0], [0, 0, 0], [29, 0, 30]]	34.92823555142435	35.145170235710985	38.235953556652866	33.307773988432075	33.592222618622905	36.88066234084231	34.37942511346445	36.918094275784995	34.33862159633909	37.427389705882355	37.9137008202419	36.004754921161215	35.973161559257534	36.86353958319891	35.554152904213325	36.96751882332341	35.898102284063455	37.591910771487015	34.629299386191114	35.69194416047996
HG00452	0.542934604702497	0.5592666368785849	0.5279349946080006	38.5	40.0	35.5	19.5	18.5	19.5	25.97296738155989	24.575778475119833	0.8179274564349305	1.212162172039965	AT [[36, 0], [0, 0], [0, 0], [0, 37]]	TAT [[0, 25, 0], [0, 0, 0], [0, 0, 0], [34, 0, 34]]	33.68043632784734	32.16882606686181	33.63072200720673	32.205236792464625	31.970648331333308	35.494031586679725	31.585282904689866	33.40945207366922	32.45892852628119	35.93342962184874	34.661320033365776	32.840090726081925	33.70027638911963	33.86235056639599	33.27644405059212	35.22509192785852	33.30364608260917	34.5871251591988	31.929666218719355	32.96331551339847
HG00457	0.4340968061366852	0.543831935660272	0.5255987746288979	23.0	37.0	25.0	21.0	19.5	14.5	27.519895179642788	26.260077933721853	0.8304460639136586	1.0134635334146391	AT [[26, 0], [0, 0], [0, 0], [0, 24]]	TAT [[0, 32, 0], [0, 0, 0], [0, 0, 0], [36, 0, 37]]	35.162173984362184	33.91960406716993	36.285066061657545	34.546652675236416	33.72321862939059	36.312836679725756	33.65806959152798	34.42843583030971	34.47298561423912	37.409565388655466	34.426091338801605	34.224519725635574	36.27018169186389	35.516189984607294	35.49191976154032	36.37690421992646	34.81225817240325	35.05897109335803	34.617477209167184	34.09133414891656
HG00458	0.5314258253336182	0.6121849466162012	0.4971813536568321	34.5	39.0	36.5	19.0	13.5	24.0	27.59371767464313	27.76199179282044	0.8240951204448861	1.7830238917238743	AT [[37, 0], [0, 0], [0, 0], [0, 36]]	TAT [[0, 21, 0], [0, 0, 0], [0, 0, 0], [23, 0, 23]]	36.643993657389686	34.729294407641355	39.45989590284265	35.126485027920396	34.303149223234854	38.87625489715965	33.44899243570348	35.791775746719935	35.39344676762825	38.923844537815135	37.714548866953976	34.845018719086184	38.877497696757345	36.17038887301485	34.77630709739789	38.90220626860445	36.32191686032096	36.813592682644426	35.083154759742854	35.12113505723048
HG00463	0.5869383096554248	0.5507360779575181	0.6158990815134228	39.0	32.5	43.5	32.5	31.0	32.5	35.09637266395421	36.51036242629056	1.0760535677016123	2.08085044310494	AT [[43, 0], [0, 0], [0, 0], [0, 42]]	TAT [[0, 25, 0], [0, 0, 0], [0, 0, 0], [32, 0, 33]]	37.27152933457269	34.73694346017563	41.52075270252235	34.09437969243838	32.666818019654265	38.77182296767873	33.384121028744325	35.08616175997795	33.92578312643794	38.279149159663866	37.98715765327402	34.72976198067061	37.039041851051934	35.560699768648675	35.49499718037541	36.824899317107345	35.72828525132771	37.81633283161592	34.63790723858642	35.40322769854703
HG00464	0.595273706444401	0.5173833603526263	0.5851843215894111	40.0	41.0	32.0	32.5	44.5	27.0	35.356251293014274	37.10324493948068	1.0789335929304769	1.8099737346018652	AT [[34, 0], [0, 0], [0, 0], [0, 33]]	TAT [[0, 20, 0], [0, 0, 0], [0, 0, 0], [22, 0, 22]]	37.825523538739134	34.693837621321826	39.19244628319765	35.25043410910817	32.567411539584214	39.12735675808031	34.23138275340393	36.18588772026516	34.40467221196875	38.100544905462186	38.6747184762964	34.35615452582869	37.66055489269154	36.405851068732545	35.23986143559171	37.96244090351953	36.663280840046355	37.37123229516422	34.987978062688406	36.35784970923899
HG00472	0.5753023874849023	0.5464839005422448	0.7033925768727485	24.5	24.0	41.5	23.5	25.5	25.0	31.90252396386456	33.41146246422291	1.1271230448683798	1.0389556991476776	AT [[41, 0], [0, 0], [0, 0], [0, 41]]	TAT [[0, 19, 0], [0, 0, 0], [0, 0, 0], [23, 0, 26]]	32.524468259609606	29.85913572639039	32.86253836914454	30.69820984646904	30.31647909707132	32.3799277668952	30.198390317700447	31.243849415943288	31.17984729350492	33.491169905462186	31.812699847073546	30.118326486368318	32.579088066937516	30.83023789553243	30.6037702408765	32.30581334267204	31.58962974068585	31.771294045000197	30.33741328587513	30.374465820918036
HG00473	0.5223639883992444	0.4811247261571988	0.4856689974786363	44.0	35.0	37.5	22.0	22.0	23.0	28.34694159023516	27.876892306631266	0.7835459825988665	1.7557409096862475	AT [[31, 0], [0, 0], [0, 0], [0, 30]]	TAT [[0, 28, 0], [0, 0, 0], [0, 0, 0], [39, 0, 43]]	39.88066597408278	37.3893775997535	39.30201521419992	37.124773576184595	36.47351863263387	41.313173359451525	37.22611800302572	37.87531958541925	37.520188102040294	40.844603466386545	41.88002224384819	37.43020194751369	40.06394707828005	38.58795498327081	37.331193104003866	42.55664507091578	38.686383844907425	40.22075566361777	37.151545418225396	38.04241172428818
HG00475	0.4736843843803185	0.5400459648007495	0.5233188773954166	34.5	38.0	36.5	24.5	19.0	20.0	27.150610302737746	25.966688506500226	0.8100689472011243	1.7869413124479725	AT [[28, 0], [0, 0], [0, 0], [0, 31]]	TAT [[0, 22, 0], [0, 0, 0], [0, 0, 0], [30, 0, 33]]	35.86144677128328	34.22078262209213	37.13158948351795	33.74178315781584	33.56533584146856	37.93701028403526	33.15354916792738	34.477364932102454	34.48507066467777	39.23975840336134	36.9307486445155	33.51804046237509	38.09897146999743	35.03774437060456	33.966913719487636	37.20460514796007	35.2083825878364	37.4864343329088	33.9232012494098	34.886196812521995
HG00476	0.5692836145094411	0.6044245783680485	0.4696999441747227	29.5	29.5	30.0	13.5	11.0	23.0	24.55551341286808	24.943480809683088	0.8298032347086768	1.7682766765458902	AT [[29, 0], [0, 0], [0, 0], [0, 29]]	TAT [[0, 38, 0], [0, 0, 0], [0, 0, 0], [43, 1, 44]]	33.53245120017497	30.663010321984288	36.3840918190311	30.44673887244063	29.711315798008627	34.262395935357496	30.880278366111952	30.986787917757468	30.031438828913107	33.475019695378144	34.74595092450994	30.849217988540826	33.75798583316971	32.42021144221286	30.717127205349232	33.54937839257573	32.576101811220234	33.49048666589479	31.071278102640466	32.628404082385075
HG00478	0.5434862042534823	0.5691933873500397	0.5311223384154428	45.5	40.0	37.0	23.0	17.5	20.0	26.740535135507894	24.46160212421118	0.8182154943156821	0.9149194809594424	AT [[35, 0], [0, 0], [0, 0], [0, 34]]	TAT [[0, 28, 0], [0, 0, 0], [0, 0, 0], [37, 0, 35]]	33.670102247252444	33.03636573717455	34.79701054317363	33.50234231533186	31.83459280640872	34.83646547502448	32.67615128593041	34.19804344830754	33.078906783303424	36.1530330882353	34.06375990546365	33.63474553884552	34.54465270121279	34.67420017881338	33.08798034318859	34.40063036245841	33.8275160161228	34.22488518389873	33.5103693749319	33.39844312982856
HG00479	0.6760085185329662	0.529243511219888	0.5887834062321254	38.0	27.0	44.5	21.5	27.0	35.5	31.116888490448932	31.81937308183041	1.058487022439776	1.0093424918877976	AT [[38, 0], [0, 0], [0, 0], [0, 39]]	TAT [[0, 26, 0], [0, 0, 0], [0, 0, 0], [31, 0, 31]]	31.558505112362624	31.07662147588969	34.19631656212465	32.36695024297618	30.49888106898453	33.37291870714986	30.673730711043873	32.060089713559606	31.173248552575025	34.045693277310924	32.963297650493544	31.97336515426167	32.283729289695074	32.55351958190851	31.428647385805203	32.53957275433374	31.960128359637643	33.26803288178765	32.23351977626848	31.22597241541117
HG00500	0.6254091615772529	0.5605840864446314	0.5175097945082608	48.0	42.5	31.0	34.0	38.5	33.0	37.01448175987863	38.39518604089796	1.0684073176944742	1.6224676833703318	AT [[34, 0], [0, 0], [0, 0], [0, 33]]	TAT [[0, 39, 0], [0, 0, 0], [0, 0, 0], [50, 3, 50]]	38.87426868609547	36.27924048682792	39.9023088215668	37.638646329123404	36.56115201245419	40.90123041136141	35.61141301059001	37.35871645309941	37.84291962682983	41.330357142857146	40.47709578757125	36.71894954500323	39.046910634184655	37.89396550929553	37.159526303069356	37.97609875678515	38.001943270345244	40.553355717648884	37.21508734972578	36.74948048465754
HG00513	0.5744335399402679	0.5789472071708222	0.6078897620766986	71.5	74.5	80.5	61.5	63.0	61.0	64.56430590993725	65.02913893582537	1.0685267246441348	2.155079730849926	AT [[76, 0], [0, 0], [0, 0], [0, 73]]	TAT [[0, 55, 0], [0, 0, 0], [0, 0, 0], [68, 0, 68]]	66.15219530865548	63.39882914805115	67.97624449486187	65.04645904383565	63.628417604514645	68.70592556317337	61.886741301059004	65.9868185367198	63.285401865850886	70.14216780462185	67.60633602113165	63.723640702853864	67.46507377928138	65.44171513369528	65.02190445500685	67.03300647872527	65.7162018002641	67.63872486588707	63.201322049903744	63.37018400898259
HG00524	0.4974750770526117	0.462100410761893	0.4567675289415061	32.5	27.0	29.0	38.5	36.5	40.0	33.75656851251638	36.024897410255534	1.086791706791859	1.9421443376116767	AT [[27, 0], [0, 0], [0, 0], [0, 28]]	TAT [[0, 23, 0], [0, 0, 0], [0, 0, 0], [29, 0, 35]]	35.36125539942041	33.062340163303034	37.32456959829174	33.04403552823895	32.118152628677066	37.37457149853085	32.45501966717095	33.88280592170732	32.89220792354562	38.296316964285715	38.16774989573196	33.30765797360199	36.479648396792065	34.07455780557271	33.045984048980905	36.37454036070741	34.46215235931472	36.094400061749845	33.31818181818182	34.37974057749996
HG00525	0.4667800147511559	0.5170486317243573	0.4537101743381236	28.0	32.0	27.0	35.0	33.0	35.5	31.887283635611332	32.27242318700645	1.0502550331901008	1.1085905719743359	AT [[24, 0], [0, 0], [0, 0], [0, 24]]	TAT [[0, 26, 0], [0, 0, 0], [0, 0, 0], [30, 0, 28]]	33.74913882661709	32.146726236327225	33.84011744294675	31.88086047296031	31.405961145525893	33.85412585700294	31.80053252647504	32.56250095684257	32.06417970823958	34.39200367647059	34.06148338662589	32.715970887494194	34.365966380208725	33.19984699473699	32.200378635301696	35.49212046926983	33.11634538314718	34.27362896067307	31.834380561508013	32.150592415076
HG00530	0.5364448854228825	0.5008480118049076	0.5928261276959435	33.0	31.5	43.0	34.0	37.0	36.0	35.589855872008826	35.718714438428904	1.0891456764646403	1.8613663289857756	AT [[44, 0], [0, 0], [0, 0], [0, 42]]	TAT [[0, 30, 0], [0, 0, 0], [0, 0, 0], [35, 1, 38]]	36.37875225545409	34.27616700046218	40.08314426798345	33.976214568576744	33.20345084811728	38.14388467189031	33.866263237518915	34.02905739524488	34.19668546001567	38.049927783613455	36.100462254970104	33.795356209180085	37.254353506214976	34.60814061736702	34.759332957383386	37.87401505865873	35.20288434369937	35.42256184632009	33.748265717502626	34.101766352164375
HG00531	0.4929712460191224	0.4680838654194828	0.5890851367524104	26.5	24.5	35.0	30.5	31.0	28.0	35.222743259085576	35.50767267836822	1.0603532461543386	1.3027815606363815	AT [[34, 0], [0, 0], [0, 0], [0, 35]]	TAT [[0, 18, 0], [0, 0, 0], [0, 0, 0], [21, 0, 21]]	35.71920279949696	34.52022800801109	35.88015481115708	35.14026408824595	33.982259267667764	37.6571070029383	34.23313767019667	35.80296697744913	34.78895406163881	37.776752888655466	37.92002641456972	35.348074803472365	37.657670175650566	36.84434940503074	34.97343108031902	38.55515671511119	36.05809340383695	37.11558797421944	36.26938582791559	35.776809505454914
HG00533	0.4445610188228136	0.4233914464979177	0.4861991842565493	31.5	30.0	34.0	45.0	46.5	41.5	34.93110819943452	37.18131659712404	1.0796481885696902	1.8915540055850977	AT [[36, 0], [0, 0], [0, 0], [0, 36]]	TAT [[0, 29, 0], [0, 0, 0], [0, 0, 0], [41, 0, 40]]	36.55109628738586	34.10171776305654	37.64647003870279	34.513223150820124	33.797878895988056	39.03476983349657	33.790898638426626	34.938042529738674	34.55667079614694	39.83557641806723	38.21442722090922	34.62166495112998	37.93218649469122	35.7522420801342	34.82134858615967	39.46471721239713	36.07175107687162	37.17695187372159	35.26301165873679	35.28479495902532
HG00534	0.7981632741796902	0.8587437417817481	0.687124030802075	54.0	55.0	37.5	21.0	16.0	23.0	37.16040273084615	35.41280733818408	1.1085601030273475	1.4378159517895532	AT [[41, 0], [0, 0], [0, 0], [0, 38]]	TAT [[0, 33, 0], [0, 0, 0], [0, 0, 0], [39, 0, 39]]	35.14336486412598	34.282098289939924	37.4046443347124	34.368449324788564	32.787857166023414	37.03360675808031	33.64412708018154	35.73102772547038	34.69993426541602	39.36731880252101	37.15709717781176	34.36984541951704	36.345818670613646	35.39096531573465	34.61415451542737	35.25380843985292	35.67993126474031	35.343174713442174	35.00766353103548	35.02934423756934
HG00536	0.6340027749373788	0.4986750649924037	0.6631210897691628	35.5	32.5	35.0	25.5	38.5	22.5	32.15978208399421	33.3123211145212	1.0894132189064818	1.8688210625449837	AT [[36, 0], [0, 0], [0, 0], [0, 36]]	TAT [[0, 24, 0], [0, 0, 0], [0, 0, 0], [26, 0, 28]]	33.65468314287276	30.596233246032966	36.46843720806085	30.8782620644855	31.076152174618105	34.918523506366306	31.258795763993948	30.780982562500963	31.646980001516948	33.988839285714285	34.265205755595716	30.56439638917481	34.08398906526106	30.9945618611339	31.44222992024491	35.90141831553143	32.275526326411764	34.13843541353093	30.71000254240366	31.501302977996012
HG00537	0.5192304817581255	0.5865855032012978	0.5908484792420049	29.0	32.0	33.0	14.0	10.0	10.0	24.46555409971726	22.56112279733784	0.7698934729517033	1.4437167092811505	AT [[35, 0], [0, 0], [0, 0], [0, 36]]	TAT [[0, 21, 0], [0, 0, 0], [0, 0, 0], [26, 0, 23]]	33.770572475258355	32.17499614851332	38.042306152408905	31.79377631200889	30.833911717964522	33.803379040156706	31.35954009077156	33.144261240986545	32.18170555962885	33.86938681722689	33.455599193660504	32.32137619442344	33.75845403331773	32.72159494160913	32.522065576411826	33.55165470145334	32.777631055420684	34.24553278530354	32.811135728035445	32.1902724941764
HG00542	0.4785867825515637	0.4957668208995685	0.5485079720590971	22.5	24.0	24.0	28.0	28.0	23.0	32.840424798289774	34.78540639332391	1.0741614452823984	1.2343073137322285	AT [[21, 0], [0, 0], [0, 0], [0, 21]]	TAT [[0, 20, 0], [0, 0, 0], [0, 0, 0], [23, 0, 26]]	34.03349007600197	32.1984979201972	35.198985720005346	32.488325900386016	32.78665715305031	36.493419441723795	32.6855552193646	33.40831917206326	33.45791722498925	35.99491202731092	35.8597247323787	32.949198859547636	35.01903007053209	33.751928695860556	32.90022556996697	35.00665382594992	34.2086564909266	35.23901045887847	33.96498746958196	33.706390038712264
HG00543	0.6550411706050546	0.6241959100029331	0.6066941763108082	48.0	42.0	42.5	31.5	31.0	33.5	39.09837252603268	40.78175109486535	1.0849119388146218	1.812416463639136	AT [[36, 0], [0, 0], [0, 0], [0, 33]]	TAT [[0, 30, 0], [0, 0, 0], [0, 0, 0], [37, 0, 39]]	41.1992727869211	38.176852565090115	43.06526091018285	38.92357181226499	37.40745305354653	41.9251652791381	37.66035703479577	38.90483626509898	38.535977043460676	42.816668855042025	41.90541151119144	38.0067133657008	41.42828230958602	38.858239702100605	38.91989043744461	41.905358080896505	39.805721979713866	41.07498745706457	37.676388333999206	38.86036768279399
HG00556	0.7641379745727489	0.7891590505773636	0.8420432373458427	43.0	45.5	43.5	18.0	17.0	12.5	31.992310875112057	31.010724507741646	1.084009684859016	1.330731930738258	AT [[42, 0], [0, 0], [0, 0], [0, 41]]	TAT [[0, 28, 0], [0, 0, 0], [0, 0, 0], [35, 0, 36]]	31.710235660779706	29.76316438145124	33.62671827038569	30.504628415095755	29.51830830603575	33.253856513222324	30.190208774583965	31.07787933066948	30.853614137992057	33.084099264705884	32.83555192548311	30.199333217952102	32.80154355016538	30.09959167872581	31.103560783050032	32.2862896165295	31.53317398900928	33.72204855080854	30.19874332619039	30.780810611519836
HG00557	0.6289446828776466	0.6053271682553023	0.4927349961642426	37.5	40.5	30.5	28.0	33.0	37.5	34.98658713192194	35.23221490396221	1.0985567127596227	1.4821841431999752	AT [[30, 0], [0, 0], [0, 0], [0, 29]]	TAT [[0, 27, 0], [0, 0, 0], [0, 0, 0], [38, 0, 35]]	35.96620919678495	33.834624865197966	34.95102095288936	33.05506627190846	32.65669899134045	36.74534769833497	32.843679273827526	34.43296743673357	33.686433393168656	37.293264180672274	36.04347977200056	32.86273581038613	36.199317333977746	34.007336878876984	33.46136308708612	36.36674838031868	34.309259654363125	36.538072633244575	33.50862601242146	33.209004373984016
HG00559	0.4997210720381576	0.4620265946214862	0.4807429497276807	32.0	30.0	31.0	39.5	42.5	41.0	35.851630922005384	36.92623883582193	1.1165642703352583	2.479765921217525	AT [[31, 0], [0, 0], [0, 0], [0, 32]]	TAT [[0, 20, 0], [0, 0, 0], [0, 0, 0], [27, 0, 26]]	36.124118322488926	33.283600369742715	38.18390497797945	32.42781296455921	31.081827911653104	37.92173726738492	32.787921331316184	34.27511137647545	33.5032614466665	39.86206670168068	38.40087585152232	33.4930725717565	37.77541496126021	34.129833261132056	35.127261741722386	39.082735072666786	35.71589618207924	36.559762263131496	32.29486434460465	34.921238960298965
HG00560	0.6307746878521573	0.6945756729633764	0.4619265397863232	42.0	44.0	22.0	30.0	24.5	29.5	31.76001655058272	33.466222973205966	1.0813280363179838	1.2731760256815878	AT [[23, 0], [0, 0], [0, 0], [0, 23]]	TAT [[0, 27, 0], [0, 0, 0], [0, 0, 0], [30, 0, 30]]	33.538137678385915	31.779078724387606	35.526758307753894	31.334545091131677	32.123893231278174	33.455497061704214	30.866069591527985	31.76541282015953	32.238186736783554	34.83186712184874	33.99833171138607	31.21153022836375	34.192490673755124	31.607154378623505	31.966446467413203	32.963316406933984	32.62476141599248	33.638917834124506	31.648367413649076	31.58006401769704
HG00565	0.5992770925755996	0.6594881479762211	0.5098016933368815	36.0	38.0	30.0	13.0	9.0	18.0	24.332425349975864	23.51701782820097	0.8156827093390104	1.2131494282843551	AT [[33, 0], [0, 0], [0, 0], [0, 32]]	TAT [[0, 24, 0], [0, 0, 0], [0, 0, 0], [31, 1, 32]]	32.566788780141074	30.015937451856413	33.48752168690778	30.784382065984587	29.907761164985573	32.7121694417238	31.306674735249626	30.500451629694272	31.380868707809768	34.641347163865554	32.67482274433477	31.200872646450662	32.66205011251907	31.137160922824517	31.825344397003146	32.72176501488356	31.58075239737284	32.57323144610397	30.04071477862928	31.208300514487767
HG00566	0.8762955529904759	0.8420304750936204	0.5673618538975278	71.0	67.0	47.0	40.5	42.5	67.0	58.320839942072965	57.38932376978518	1.3761542839216632	1.605296595819991	AT [[52, 0], [0, 0], [0, 0], [0, 50]]	TAT [[0, 50, 0], [0, 0, 0], [0, 0, 0], [60, 3, 59]]	44.940456011810376	43.86814820520721	49.99612972107301	44.54726480030981	42.271073200791356	46.11860308521058	45.09960665658093	43.975168021555746	44.24085404394104	47.3789719012605	46.54886695398304	44.2647725927073	46.4555134343236	45.78536864129483	44.9351002980746	47.44528103659604	45.7563877083826	46.35606499170237	44.883939272872546	45.140989760520185
HG00580	0.4997583603987113	0.5817293084006163	0.4891814638823365	31.5	38.5	37.0	38.5	35.0	47.0	35.696607130542716	37.647401634539115	1.1105741342193585	2.129613246221276	AT [[35, 0], [0, 0], [0, 0], [0, 33]]	TAT [[0, 29, 0], [0, 0, 0], [0, 0, 0], [35, 0, 36]]	36.02785827546613	34.27662917886304	41.50300280261577	32.74117103274244	33.896344825349466	37.691417727717926	34.01413615733737	34.91495583214685	33.95796779005385	37.57461265756302	38.204695537327964	33.93039779196764	37.64453036504509	35.02103361507194	34.39681785225167	38.653913500262654	34.863792318027436	37.074717301532175	34.571332582718924	34.64610950042734
HG00581	0.5105194693146948	0.4970926687890224	0.539811570013079	30.5	32.0	33.0	34.0	37.5	33.0	33.92662574994828	32.988275457774414	1.079623140026158	1.8823128544614864	AT [[30, 0], [0, 0], [0, 0], [0, 32]]	TAT [[0, 26, 0], [0, 0, 0], [0, 0, 0], [32, 0, 34]]	34.87867023894144	31.862317054382988	35.2151341251835	31.38032954815176	31.788862582298194	37.494429480901076	31.509228441754924	32.809014222508004	31.714332667559987	37.39180672268908	35.080077853468644	32.24670935772128	34.826312848318246	32.95794198704064	32.127068396036414	35.66529504465068	33.59825624643205	34.401489714792945	31.694257799731236	32.78533542256707
HG00583	0.524296062552382	0.5262841841330249	0.5438548802646521	35.5	34.0	37.5	19.0	18.0	18.0	26.28901455072064	25.09421014517742	0.8049052227916851	1.1032302268160674	AT [[33, 0], [0, 0], [0, 0], [0, 29]]	TAT [[0, 25, 0], [0, 0, 0], [0, 0, 0], [31, 0, 31]]	34.81144403739953	33.54158835310429	37.10369678366475	34.32532573798549	33.29419777511108	35.287432664054855	32.951564296520424	34.44971600912445	33.82715596794175	37.72045693277311	34.8955929375782	34.21789745037848	34.36703870957998	34.47397527951112	34.51425924434061	34.46007704430048	34.0725814357135	34.773223727374464	33.9211491664548	33.861276834643284
HG00584	0.5649077551767641	0.5607521119202913	0.5640195354359201	45.0	51.0	37.5	18.5	21.5	15.5	32.20995103785945	30.60464153936343	0.7971476100827671	1.5848913798952369	AT [[41, 0], [0, 0], [0, 0], [0, 38]]	TAT [[0, 24, 0], [0, 0, 0], [0, 0, 0], [29, 0, 28]]	43.12398162830117	41.05340471421969	45.70078740157479	41.873090232232755	40.005318976421364	43.772986043094996	40.28539788199697	43.15346223916472	40.91530351680024	44.74333639705883	43.50022591408314	42.12176970514023	44.01853166392291	42.86281142562193	41.530041085958274	45.11775520924532	42.51870613946569	43.94589170622515	40.851069625540255	41.719256422717905
HG00589	0.5237243081804095	0.5208182603458729	0.573832404080623	39.5	37.0	43.0	38.0	36.0	34.0	33.175987862906005	35.39873788751336	1.0275603514932086	1.1922120889133396	AT [[44, 0], [0, 0], [0, 0], [0, 44]]	TAT [[0, 24, 0], [0, 0, 0], [0, 0, 0], [28, 0, 28]]	36.80917491388266	34.71734709597905	37.24155878820232	35.66509263076365	35.081536016605575	37.40499510284035	34.845301059001514	35.92561123103538	35.425719920107205	38.74392725840336	37.55166481301265	35.06778039915832	37.84738185497878	35.23113011899385	35.20482558607911	37.354316231833295	35.96824454067893	36.39191849021651	34.604075109868155	35.08230128538151
HG00590	0.6945549200065612	0.6232685059865021	0.6214401433548596	41.5	39.0	34.5	22.0	27.5	24.5	33.073822495000336	34.722438704782924	1.062752708925702	1.902247180003469	AT [[36, 0], [0, 0], [0, 0], [0, 36]]	TAT [[0, 25, 0], [0, 0, 0], [0, 0, 0], [30, 0, 30]]	35.935097599650064	33.17729163457094	37.59602295475777	33.65027670551787	31.594946972399697	36.52102717923604	32.316950075642964	33.46704634179948	34.507774378681766	37.98145351890757	35.9889997219519	32.446124557072714	36.95777136729545	33.27787046168877	32.74316442439378	36.758010856242336	34.389810228406354	35.65840762610474	32.98194893400647	33.07981682894538
HG00592	0.453164160104676	0.4495948362181372	0.522316445659111	37.0	36.5	31.5	51.0	51.0	33.5	36.67157437418109	37.840339322045594	1.0777958402489591	1.925633845940428	AT [[32, 0], [0, 0], [0, 0], [0, 33]]	TAT [[0, 31, 0], [0, 0, 0], [0, 0, 0], [37, 0, 36]]	37.29484936300509	36.04687259282083	43.26611504070466	36.370248222963426	34.804624914863936	39.446345494613134	35.155703479576395	36.928474104012615	35.62249386898592	39.182083771008394	39.7137842346726	36.38283491678888	38.01081391309601	37.77532191016932	35.652122774510595	38.725354578882865	37.34351195659068	38.193740110377824	36.38610031598446	36.410132225033934
HG00593	0.6257311085046885	0.6163074472320276	0.4855755644858399	41.5	36.0	32.5	13.0	12.0	22.5	27.460899248327703	25.90741060036553	0.8217432629760367	1.0286745169778684	AT [[37, 0], [0, 0], [0, 0], [0, 36]]	TAT [[0, 21, 0], [0, 0, 0], [0, 0, 0], [28, 0, 27]]	34.74719776915086	34.251063010321985	35.73228346456693	33.712001399143034	33.97087536081471	35.84414789422135	33.11632072617247	35.84470062309588	34.08865319950446	36.815060399159655	35.912345335743076	34.434228145125296	35.18116325081935	36.95939830219461	35.30820913558366	36.09586762388373	35.36086299655747	36.189301840916976	34.158264627901055	35.18022154815572
HG00595	0.4959092276487381	0.48679964637717205	0.5455513278364859	25.5	29.0	26.0	15.5	18.5	12.0	24.63705951313702	23.592192834235664	0.7973442483764024	1.6873991124601446	AT [[27, 0], [0, 0], [0, 0], [0, 28]]	TAT [[0, 32, 0], [0, 0, 0], [0, 0, 0], [42, 0, 40]]	34.223577013505384	30.986935757202282	35.419324703056176	30.625566840310306	31.27639217721273	35.166442213516156	31.20029046898639	31.431543654985532	31.98371804919981	35.814896271008394	34.247341165021545	31.16153068381596	34.846566280527405	31.62595743504189	32.06054942399098	33.83304149886185	32.474382853089914	33.99135502296322	30.983601496386157	31.707403931558048
HG00596	0.5884720373482122	0.5848813145783003	0.5622973500559989	50.5	44.5	49.0	46.5	41.5	49.5	46.0271360595821	48.055381220042065	1.1303324281737936	1.6627230722848123	AT [[46, 0], [0, 0], [0, 0], [0, 44]]	TAT [[0, 31, 0], [0, 0, 0], [0, 0, 0], [37, 0, 40]]	45.42069003225983	43.219596364196576	45.66542105965568	44.857662181913575	42.953685985794436	46.86085945151812	43.72983963691377	44.32656654265986	43.9482719389174	47.650472689075634	48.254935353816215	43.29983330448802	48.035130114331466	44.37229129989953	43.837355997744304	43.648923130800206	45.786211430120105	47.17590984523947	43.993317110376644	43.97451442074039
HG00607	0.5294308476014433	0.5476031024554205	0.6147504922530753	36.0	39.5	37.0	38.0	39.0	28.5	38.689848975932705	40.90330701058657	1.088274520069633	2.20022602731504	AT [[31, 0], [0, 0], [0, 0], [0, 31]]	TAT [[0, 30, 0], [0, 0, 0], [0, 0, 0], [36, 1, 37]]	40.485455738422	37.17795409027885	42.81489390097424	37.51266099514048	37.10135244705347	43.150924338883456	36.949579425113455	38.84070484851269	37.69050388086871	43.49852284663866	42.3298693173919	37.4229056029732	41.871003307607495	38.39288249011457	38.26135503101587	41.08877604622658	39.909404390522376	41.28960673073213	37.68515962662986	38.73459888387994
HG00608	0.5563643423286617	0.5678433256866279	0.5524482534434927	42.5	46.5	39.5	20.0	20.5	19.0	36.175091373008755	34.52170764509121	0.818182856365679	2.3085676342140813	AT [[36, 0], [0, 0], [0, 0], [0, 39]]	TAT [[0, 35, 0], [0, 0, 0], [0, 0, 0], [46, 1, 49]]	46.923751982065724	45.64136496687721	53.42719871880421	44.45520868468064	43.42720461842831	49.316693192948094	44.6763328290469	45.99381496961068	45.3729679164665	49.94429490546218	48.622254274989565	44.84008161703756	48.50410052710275	45.48152415363203	45.773713042777736	48.56732621257223	46.74431290689025	47.348886573270036	45.50568408818509	45.04826465117058
HG00610	0.523338253819935	0.5578050366343466	0.556977125633776	39.5	35.0	39.0	43.5	34.0	38.0	37.897041583339075	36.350150005172594	1.0996727865077116	1.4420023719488353	AT [[33, 0], [0, 0], [0, 0], [0, 32]]	TAT [[0, 23, 0], [0, 0, 0], [0, 0, 0], [30, 0, 31]]	36.627617693695655	35.80067015868125	37.09275323635393	33.70735424552461	34.16378555443843	37.82376346718903	34.558305597579434	36.51002005542032	35.88955325765428	40.19101234243698	38.01706520228	36.367750339311904	37.85673075470843	37.05668568479072	36.465810037863534	38.226580283663104	36.16244471482364	36.212496623055856	36.020048668870075	36.157224614972094
HG00611	0.6624978565238518	0.6776771863688361	0.6425951876009486	46.5	43.5	50.5	12.0	10.0	15.0	29.88745603751465	27.638780647608534	0.8334650453042007	1.6441657228258093	AT [[46, 0], [0, 0], [0, 0], [0, 46]]	TAT [[0, 25, 0], [0, 0, 0], [0, 0, 0], [28, 0, 30]]	37.3012466509924	36.13068094284394	38.75243560656613	35.393908730902325	34.54704375182435	38.298573702252696	35.218565809379726	37.105176135580756	35.797600687684884	41.26286764705883	40.05753857917421	36.167743052076396	38.153252480705625	37.825048620648346	37.06225731088375	38.77263176326387	37.92476602909716	38.51530238122805	35.85344858896597	37.081584856965705
HG00613	0.7857048996524792	0.8757990614792969	0.7790528526186414	55.0	60.5	47.0	21.0	14.5	18.5	36.703399765533405	32.4528432014897	1.085701315883426	2.1180080696126597	AT [[49, 0], [0, 0], [0, 0], [0, 47]]	TAT [[0, 36, 0], [0, 0, 0], [0, 0, 0], [42, 0, 43]]	34.786620372901744	32.982837775381306	38.17523021486721	32.656310509812734	30.821749424318103	37.45219147894221	31.874009077155822	33.37843506483565	33.00725608676965	37.123457195378144	37.51765605449743	32.73702188903362	36.91632810258114	33.765984902251766	32.9124305163941	36.941253720889506	34.46576211372457	35.7739570066767	33.18908219227836	33.78710764022725
HG00614	0.5771504290611652	0.5067953147747835	0.5503659526965975	33.0	25.5	36.0	29.5	29.5	35.5	33.94117647058823	34.174523259422735	1.0930879338279644	1.4209057662052569	AT [[33, 0], [0, 0], [0, 0], [0, 33]]	TAT [[0, 22, 0], [0, 0, 0], [0, 0, 0], [29, 0, 31]]	34.19541801082618	32.425365891234016	34.43614039770453	32.111156916388715	30.93198845392923	35.22101493633692	32.071128593040854	33.188306618288706	32.545445351806435	36.534926470588225	35.98910398999027	32.705103797560604	35.59437253628551	33.871752094605185	33.27410779021993	34.982752582735074	33.52090601375859	34.61711242329513	32.963734427777574	33.37149117661845
HG00619	0.6762974361613983	0.7272959226206488	0.6499945035750287	41.0	44.5	40.5	13.0	10.0	15.0	29.644127991173026	27.746163660815892	0.8907332086028171	0.9967732712093802	AT [[44, 0], [0, 0], [0, 0], [0, 42]]	TAT [[0, 15, 0], [0, 0, 0], [0, 0, 0], [20, 1, 24]]	34.56055552517907	35.36988907718379	32.290270919524886	34.90744419043336	33.17526675964064	35.54887977473066	33.14147049924357	35.544313293222494	34.772558339443286	35.974494485294116	34.0280481023217	35.410927209626436	35.830375617344544	36.312453338003365	34.81226133891887	35.26028716511994	35.44999106210969	35.3320983366138	34.900337776486396	35.27698965996883
HG00620	0.5824212235231809	0.5496746487066165	0.5293057526333323	33.0	27.5	33.5	14.0	14.0	19.0	28.188780084132127	26.22738715128108	0.8295090153208939	1.6305450945106896	AT [[32, 0], [0, 0], [0, 0], [0, 32]]	TAT [[0, 25, 0], [0, 0, 0], [0, 0, 0], [29, 0, 29]]	36.42634917163322	33.436150053920805	38.193113572667826	34.99520293820035	33.16316933156034	38.27702619980411	33.96865355521936	34.64396270610389	33.492617500568855	37.090336134453786	37.37837133324065	33.627030178264	37.668982495355756	35.01140165724978	35.09871102876017	37.28961652950447	35.40539098945329	36.05067345914863	34.31042748701557	34.68105947612743
HG00625	0.4818459630605478	0.5508673617942336	0.4886102446658357	36.5	40.0	26.5	48.0	41.0	34.0	35.90514447279497	38.31921790406566	1.115506407633323	1.2412600452044609	AT [[32, 0], [0, 0], [0, 0], [0, 29]]	TAT [[0, 26, 0], [0, 0, 0], [0, 0, 0], [33, 0, 34]]	36.81666575537208	35.382545062394094	38.07580408381156	34.91562667865932	33.53053546524827	38.008325171400585	34.49120726172466	35.908158422511065	34.599752231183466	37.913734243697476	37.864295148060606	35.17559504832348	36.68407062270619	35.88373443447964	35.50833803270765	36.4606898966906	36.21246230228522	36.09030913511636	35.24448843206335	35.273893516113354
HG00626	0.6680710412338211	0.6462273910428937	0.5431642380699386	44.0	37.5	35.0	48.5	44.0	55.5	43.400903385973386	46.68605813993586	1.4044675298665557	1.523894303131068	AT [[36, 0], [0, 0], [0, 0], [0, 36]]	TAT [[0, 23, 0], [0, 0, 0], [0, 0, 0], [31, 0, 33]]	35.622970091311714	33.61066861808658	37.44641665554518	33.64264388062312	31.493756689261502	35.769190744368274	32.852901664145236	33.83716835836434	33.149381842085305	36.680540966386545	36.569268733490894	33.31428024885909	36.203712374076815	35.21552542560349	34.554241520986054	36.18420591840308	34.80216123954123	35.94955810273629	33.37916318599499	34.096248596470645
HG00628	0.5284205259999221	0.5456342249529497	0.5493268832591091	30.0	29.0	35.5	17.0	15.0	18.0	28.638093924556927	27.38787544398083	0.8278588240665444	1.5641804308608869	AT [[36, 0], [0, 0], [0, 0], [0, 35]]	TAT [[0, 24, 0], [0, 0, 0], [0, 0, 0], [29, 0, 30]]	36.79268959483843	34.9952703743645	39.848792206058995	35.49849467201339	34.75847306457367	38.847912585700286	35.07134644478064	35.65712885990294	35.35628144514955	38.460609243697476	38.308807173641036	35.2105373425274	37.80323511199045	35.86029513424829	35.611504068315476	39.190071791279976	36.48596174582946	37.642738605225574	35.81505829368394	35.31906202342847
HG00629	0.6476664512277588	0.6334456408463913	0.5993017487010106	56.0	56.5	51.0	39.0	41.5	42.5	47.33932142610855	48.735990896237794	1.0987198726185194	2.173787335798909	AT [[55, 0], [0, 0], [0, 0], [0, 56]]	TAT [[1, 50, 0], [0, 0, 0], [0, 0, 0], [60, 0, 60]]	47.746186232161406	44.801425050069334	52.20926197784599	45.51231120938425	44.21716991535044	50.29704333986288	44.43518305597579	47.10534453987354	46.166485475185205	49.91652442226891	48.820693730015286	45.722319891420184	49.56753409554304	46.349921193072355	45.483162813179725	50.03992295569952	47.84625675387357	48.27266411948593	46.01358369956053	46.127834291364316
HG00634	0.4678033197376356	0.4221879655938772	0.6010018640405544	32.5	27.0	36.5	43.0	42.5	29.5	34.61030273774223	36.421980068278216	1.0867430966212763	1.5941557552565329	AT [[37, 0], [0, 0], [0, 0], [0, 35]]	TAT [[0, 32, 0], [0, 0, 0], [0, 0, 0], [37, 0, 36]]	36.588386461807644	33.98969342166076	39.17816628853597	34.30614998313533	33.389323127817605	36.44793707149853	33.60662027231467	34.262297340743125	33.794035850630806	37.28495929621849	37.118483247601844	34.35437826217652	36.62926099892767	34.88829694081646	34.44846531861758	37.779635790579576	35.2812379266401	36.02412102967852	33.96480586932045	34.24746107824571
HG00650	0.5599813740391479	0.5963388043700991	0.5393637593665864	41.0	40.0	40.0	36.5	31.0	38.5	39.65688573201847	40.40270354150143	1.058501377756926	2.0889419374251528	AT [[41, 0], [0, 0], [0, 0], [0, 40]]	TAT [[0, 36, 0], [0, 0, 0], [0, 0, 0], [39, 1, 41]]	42.4172453387282	38.92616700046218	43.794608301081006	39.59870829117165	38.06548178899232	43.57535504407444	38.68153706505295	40.206861709456675	39.592850099866006	46.597098214285715	42.82293549284026	39.12818247237682	42.1922641252964	39.67077138617238	39.492088939015545	41.88889861670461	41.07195001701082	41.775230597043716	39.886300076272114	39.67577634026579
HG00651	0.5723869337540444	0.5280606728909365	0.5129937243437767	36.0	32.0	32.5	32.5	34.0	36.5	35.78639404179023	37.143142866995404	1.0891251378375566	1.7561192145150053	AT [[34, 0], [0, 0], [0, 0], [0, 33]]	TAT [[0, 21, 0], [0, 0, 0], [0, 0, 0], [28, 0, 27]]	36.641423806659745	34.96435063934679	37.194181235820096	34.65943359692189	34.010183893879926	39.260192213516156	33.64163388804841	35.344861372648076	34.6905544459333	38.852415966386545	38.71225497010983	34.808072435120835	38.88370512452614	35.49047403979979	34.981229356319986	38.44685694274207	36.548601940963785	37.367334336768174	34.93189990193586	35.633234737142
HG00653	0.4142083843196429	0.5017290818212563	0.48554427273024797	40.5	46.5	45.0	65.0	53.5	55.0	52.97224329356596	52.48767198868926	1.0789872727338845	2.2773464602585918	AT [[46, 0], [0, 0], [0, 0], [0, 47]]	TAT [[0, 43, 0], [0, 0, 0], [0, 0, 0], [57, 0, 58]]	54.285144075673905	51.30244954552458	58.630054717736556	50.79054079376382	50.29215450977848	55.23641038197845	49.79757942511346	52.089315513097254	52.108006977978924	56.14689469537815	54.37425274572501	50.59020231187546	55.87029345577019	52.280580313937314	51.4822847015226	54.40938539660305	52.74602840519205	53.47933310177145	51.12913594595575	50.960370196577905
HG00654	0.6232151303672301	0.5940960560697278	0.6237822050991383	35.0	35.5	44.0	27.5	31.0	34.5	33.68084959657955	34.640573812890096	1.1128841613700535	1.3868890638129303	AT [[40, 0], [0, 0], [0, 0], [0, 42]]	TAT [[0, 23, 0], [0, 0, 0], [0, 0, 0], [30, 0, 29]]	33.34829679042047	31.94846710830381	34.35873481916455	31.977638696298516	31.075017027211103	35.62126591576885	31.735842662632376	32.59446715350817	32.464478042120696	36.28394170168068	34.29097733907966	32.181688999007115	34.78761837156968	32.54698459808468	32.34695077741078	34.6575906146034	33.68341992515238	34.16633862066304	32.230704972215165	32.20835497980594
HG00656	0.5597777165798393	0.5135675842643674	0.5487260904031024	36.0	33.5	30.5	34.0	37.5	30.0	35.64126611957796	35.52188006482982	1.0884566711274657	1.9278327005896996	AT [[31, 0], [0, 0], [0, 0], [0, 28]]	TAT [[0, 19, 0], [0, 0, 0], [0, 0, 0], [25, 1, 27]]	36.21737109738094	33.57517331690033	35.80862137995462	33.412834638783735	32.85093892906951	39.224473555337894	33.48428441754917	34.60307108192104	33.40856572194271	38.417673319327726	38.386712776310304	33.66230039806524	37.771337089003346	34.59726433963481	34.034866672037374	37.77823498511644	35.42251714056707	36.303346069237	34.576435550067195	34.69574416383168
HG00657	0.6187450053099169	0.5080994246939182	0.6032655877545707	39.5	30.5	36.5	27.5	32.5	27.0	31.102923936280256	32.026931963171144	1.0495168444497327	1.6468525313553846	AT [[37, 0], [0, 0], [0, 0], [0, 37]]	TAT [[0, 27, 0], [0, 0, 0], [0, 0, 0], [33, 0, 33]]	33.18781781398655	30.49818980126329	34.53650073401842	31.823495608939524	31.90179353290306	35.408270078354555	31.3562965204236	30.872655735697123	31.864624680808028	36.240152310924366	33.70181078826637	31.06694236707627	33.798402078204525	30.704994792290748	32.075783452831715	34.53887235160217	32.62384167824748	33.20570414109837	30.51881378709185	31.541502572438873
HG00662	0.5010417472685025	0.5704070745913529	0.5300836115083251	60.0	69.0	58.0	38.5	30.5	32.0	43.84594165919592	42.02720783475292	0.8225435350991248	1.702814153685896	AT [[65, 0], [0, 0], [0, 0], [0, 68]]	TAT [[0, 38, 0], [0, 0, 0], [0, 0, 0], [45, 0, 43]]	58.95737875225545	56.05909721152365	58.464300013345785	55.247673300103685	53.03531930074921	57.23717556317336	53.80303782148261	55.90145286976225	54.24342022096933	59.54359243697479	57.72146531349924	54.490849964930185	57.85537146395614	56.24065147060179	57.26083138644969	57.62896165295045	56.7189235320236	57.71911543359963	55.72153415900919	55.888802768514026
HG00663	0.5065147709277305	0.4624700082383625	0.4912960521122984	34.5	27.0	28.0	39.0	36.0	33.5	33.11347493276326	34.78540639332391	1.0790966858895126	1.6171746042122035	AT [[27, 0], [0, 0], [0, 0], [0, 25]]	TAT [[0, 36, 0], [0, 0, 0], [0, 0, 0], [41, 0, 40]]	34.63833451801629	32.44366045293484	35.36487388229014	32.400492198528404	32.89705834657672	35.2549277668952	31.50553706505295	33.17099159509484	32.58006977978914	36.33094800420168	36.64435909912415	32.93863236807827	35.34024557852925	33.77898113242329	33.779875936518174	37.05585711784276	34.06475645690495	35.95098606769326	31.929757018850108	33.261772888002554
HG00671	0.5553347329846015	0.5518828342501612	0.5240290985271362	34.0	34.5	38.5	13.5	14.0	18.5	26.794083166678163	25.286113314252216	0.7758352887284874	2.0890740439708115	AT [[44, 0], [0, 0], [0, 0], [0, 44]]	TAT [[0, 20, 0], [0, 0, 0], [0, 0, 0], [23, 0, 23]]	37.148012466509925	34.55296564473887	40.792072601094354	34.99833851765793	33.57801705964389	39.157902791381	33.91157639939485	35.414703225707676	35.3432482997497	39.19813550420168	38.119873488113434	34.71463185797178	38.3082116264669	35.26629367793314	34.474115846290175	38.5213622833129	36.49792986927615	38.23603874802208	33.84620273853194	35.14584136347639
HG00672	0.5471354436982071	0.5404540068009427	0.4001438319583903	33.5	26.0	23.0	15.5	12.5	23.0	23.89173160471692	23.133418393737717	0.8002876639167805	1.9107211778520692	AT [[18, 0], [0, 0], [0, 0], [0, 18]]	TAT [[0, 15, 0], [0, 0, 0], [0, 0, 0], [20, 0, 19]]	33.03630597626989	30.18060391311046	36.86774322701188	30.25495633924221	28.93581552232997	33.204211557296766	29.967697428139186	30.6420030925152	30.027785502995982	32.862821691176464	34.20504309745586	30.808518778294967	33.33903732008277	30.235932272128164	30.904068315475712	33.9414288215724	32.11816755949464	33.487978078808226	30.78756401409218	30.94265220961606
HG00683	0.5723296412417016	0.5891271519287812	0.5301975029287193	28.0	35.5	31.0	13.0	15.0	18.0	26.43393559064892	24.847270595537772	0.8380541175324916	0.8647306774379901	AT [[31, 0], [0, 0], [0, 0], [0, 32]]	TAT [[0, 31, 0], [0, 0, 0], [0, 0, 0], [35, 1, 35]]	32.66036962108371	32.81872592820829	35.638862938742825	33.10987020449974	33.03619498589174	33.30533790401567	32.14484720121029	31.835622100767	33.744039643010645	34.607865021008394	32.50483108577784	32.8538636011696	33.015979217954715	33.883107665932364	32.62842181583824	33.68184205918403	33.05962726114209	33.25004824205936	32.30842988413903	32.2341882991738
HG00684	0.5339879093983311	0.5411077481903088	0.5623953470026867	22.5	28.5	25.5	23.5	29.0	24.0	31.102130887525	32.35394323942205	1.091708614769921	1.424943049032401	AT [[30, 0], [0, 0], [0, 0], [0, 29]]	TAT [[0, 27, 0], [0, 0, 0], [0, 0, 0], [30, 1, 30]]	31.97711739296845	30.90959020181791	34.567996797010544	31.08002598408475	30.13897447539973	33.67770568070519	29.84845990922844	29.851161224146114	31.055356104467425	34.25078781512605	32.03227095787571	30.045563439939517	32.9909229584208	30.68713188869328	30.586240232014823	32.530204867798986	31.017356806347628	31.59472810775346	30.254022445792323	30.199879338372074
HG00689	0.5351050709436074	0.5297792478174007	0.6327044570193291	41.5	45.0	59.0	42.5	47.0	42.0	51.208399420729606	50.59702058691679	1.0831042399822417	1.988601080504704	AT [[54, 0], [0, 0], [0, 0], [0, 53]]	TAT [[0, 39, 0], [0, 0, 0], [0, 0, 0], [51, 1, 54]]	51.08917928809667	50.235425974426136	56.016949152542374	50.250259216230056	48.68585606330879	51.05414422135161	48.350015128593036	50.11365758814434	50.15738376355776	55.57510504201681	51.843406784373705	50.17495741521757	52.41760432556524	49.67938945369748	49.24542012406347	50.26518998424094	51.0530651197389	52.721546833391216	49.835088802527885	48.722562048566296
HG00690	0.5121046429412085	0.5470981719590305	0.6000042292195219	31.5	36.5	33.5	33.5	34.0	25.5	31.46776084407972	32.116831614883274	1.0567238663866207	1.3871413156454333	AT [[32, 0], [0, 0], [0, 0], [0, 32]]	TAT [[0, 22, 0], [0, 0, 0], [0, 0, 0], [29, 0, 27]]	32.905708349280985	32.023224464643356	37.05525156813025	31.662469237591967	30.988583660363894	33.602473065621936	30.95345234493192	31.96318069780615	32.159558061335424	33.95516018907563	33.75752467676908	31.88938887421321	34.084215613719785	32.54697538090015	31.27294771610409	32.29022938189459	32.32988888184109	32.86083130716684	32.00296008426252	31.119547183724087
HG00692	0.5776995447004912	0.5892677348170268	0.5207076779043565	43.5	42.5	38.5	39.5	37.0	43.0	34.89459347631197	37.68329942411808	1.1022772921871442	1.809571693882129	AT [[39, 0], [0, 0], [0, 0], [0, 38]]	TAT [[0, 27, 0], [0, 0, 0], [0, 0, 0], [33, 0, 32]]	35.214254469899934	34.113618856878745	39.27772587748565	34.05940111681595	32.986053903285445	38.885926787463276	33.661954614220875	34.72078568257321	33.51592799534801	37.54336265756302	37.615581120533854	34.18316466419508	37.250577698569714	36.13684753855088	34.389986304680576	37.62852390124321	35.69197723432842	36.412218748793954	34.31805469799877	35.416324512744886
HG00693	0.43131209120832337	0.4187400298719025	0.4869038304662507	29.0	28.0	29.5	62.0	62.5	52.5	42.499758637335354	45.924928445808476	1.3534275965502562	1.5059422404673497	AT [[28, 0], [0, 0], [0, 0], [0, 27]]	TAT [[1, 25, 0], [0, 0, 0], [0, 0, 0], [31, 1, 33]]	35.92320520531467	33.729879833615776	37.841852395569205	34.12052617771615	33.53115168812636	37.649914299706175	33.41895310136157	34.7256694070638	33.71614036861932	37.86587447478992	36.81127485054915	34.2843661471475	37.45841325459516	34.616095047606755	34.30920808829453	36.49106986517248	35.058125118931606	36.41048203465709	34.685976827806634	34.52667543697944
HG00698	0.5348384933101146	0.4783984788375081	0.6053026444992846	40.0	33.5	47.0	38.5	40.0	34.5	37.31625405144472	41.88172005931239	1.0496205431211	1.818630364948238	AT [[40, 0], [0, 0], [0, 0], [0, 41]]	TAT [[0, 32, 0], [0, 0, 0], [0, 0, 0], [38, 0, 36]]	41.4963639346055	38.32956401170852	42.816361937808615	39.599470324426285	38.75208380631142	43.73536973555338	39.525337367624815	40.484346055512184	39.5041589765631	43.73325892857143	43.04115111914361	38.65509514396845	42.081255380525896	39.692920280571094	39.74366390074921	43.49798634214673	40.85495245618992	42.70730577746903	38.978026368357966	39.60657605872199
HG00699	0.466033582498763	0.4937099063636321	0.4848332386929807	31.5	39.5	35.0	42.0	47.5	43.5	36.7665333425281	38.40894513603917	1.0874116924971138	1.820600103841964	AT [[35, 0], [0, 0], [0, 0], [0, 34]]	TAT [[0, 37, 0], [0, 0, 0], [0, 0, 0], [47, 1, 47]]	37.27634096998196	35.776929594823606	41.206592819965294	34.712925832927326	35.79356533584147	39.45375244857983	35.7450045385779	35.7108804482616	35.94957398933077	40.03532037815126	39.53440845266231	36.33307220739472	39.1150715137968	36.66475256468159	36.823733182953355	39.21038347049553	37.37452643597299	39.53988653467639	36.051302073874986	36.249631311692454
HG00701	0.5748957550089647	0.5682357022400935	0.5150022922263157	41.5	40.5	40.0	37.5	37.5	45.0	39.14736914695538	41.467085071899035	1.0943798709809207	1.6247624831264096	AT [[40, 0], [0, 0], [0, 0], [0, 39]]	TAT [[0, 34, 0], [0, 0, 0], [0, 0, 0], [47, 0, 44]]	41.214363825250146	38.16056847943307	43.81115707994128	38.896563354945094	37.560957415755844	41.51989471106758	38.110535552193646	38.51167347938577	38.856521629206384	41.767955619747895	41.068017517030455	38.83733979468214	41.02717071181526	38.768547279547995	39.234689438491905	42.226405182980216	40.10402262727844	40.075797923661774	38.297769948788726	39.24979051800708
HG00704	0.6049378937311833	0.5897729798264455	0.5825715413359331	37.0	38.0	34.0	28.5	31.0	28.5	30.94569340045514	31.400910376219873	1.07090356863223	1.7150275287306291	AT [[32, 0], [0, 0], [0, 0], [0, 30]]	TAT [[0, 31, 0], [0, 0, 0], [0, 0, 0], [38, 2, 39]]	32.43526163267538	29.936373440147896	36.24903243026825	30.38227835450786	29.58427658677391	33.31672380019589	29.8954795763994	30.036941778043147	30.937792329279706	33.480797006302524	32.79860628388711	30.189486340987962	33.85728957423993	30.36833712774096	29.977297994038512	31.63649098231483	31.52346340366396	32.78954884026089	30.54392910325791	30.698002379715444
HG00705	0.6133937247592633	0.7147203588127738	0.6867661798740079	38.0	43.0	49.5	14.0	7.5	11.0	26.681332321908837	23.21900755198455	0.8393808865126763	1.4637855447766055	AT [[50, 0], [0, 0], [0, 0], [0, 52]]	TAT [[0, 28, 0], [0, 0, 0], [0, 0, 0], [33, 3, 36]]	32.21288752802231	31.196187028192877	34.846656879754434	30.98976876663044	29.92303700580547	34.57553868756121	30.57799697428139	31.22589139454064	30.97958435516901	33.66311055672269	34.207336994300015	31.27445550687277	33.37375964718853	32.235093508336945	31.307653266736487	34.13071265977937	32.41193583171394	32.62672224151905	30.19810772527513	31.63124884784904
HG00707	0.6075561393385515	0.6150176560130932	0.5578470006653973	38.5	35.5	35.0	12.0	10.5	15.0	27.174470726156816	23.803441497982693	0.7969242866648533	1.9702950287430097	AT [[32, 0], [0, 0], [0, 0], [0, 32]]	TAT [[0, 25, 0], [0, 0, 0], [0, 0, 0], [28, 1, 29]]	34.68322488927771	33.485318132799264	37.77498999065796	32.478082174668025	31.37203645444816	36.992103330068566	33.39053555219365	32.77998744622545	33.090031097514725	37.46264443277311	37.78194077575421	32.86416593035225	36.32517255440939	33.25783230254486	33.64607266575364	37.568902118718256	34.76286623726351	35.76793639766894	33.65436022227872	33.86358951584522
HG00708	0.5670126931057854	0.5300336044249734	0.4568367360831485	33.0	33.0	27.0	31.5	36.0	38.5	35.13419764154196	34.97493017000586	1.1082520819794897	1.6640922793355033	AT [[28, 0], [0, 0], [0, 0], [0, 27]]	TAT [[0, 30, 0], [0, 0, 0], [0, 0, 0], [39, 1, 40]]	36.17554267592542	32.88935449083346	35.118243694114504	32.338742520206374	32.507929815457466	36.81785626836435	33.48220272314675	33.115877462912785	33.01380426263495	36.737460609243705	37.260200889753925	33.42251391406528	36.4294905680325	32.89288709870683	32.92021268025457	35.69970232883908	34.36915505221458	34.57732237273745	32.03370500853521	33.27164367950931
HG01112	0.5057592401251083	0.5321581565300726	0.7248064321117964	38.0	29.5	43.5	44.0	31.0	22.0	35.605406523688025	36.11669367909239	1.0913752023752337	1.9087160870271471	AT [[41, 0], [0, 0], [0, 0], [0, 40]]	TAT [[0, 25, 0], [0, 0, 0], [0, 0, 0], [33, 1, 34]]	36.874870140521615	34.641665382837765	39.9116508741492	33.94128596234806	32.409042259916326	37.18988736532811	33.266214826021184	34.169950550375845	33.75156119636943	38.627527573529406	36.7613652161824	33.91228901175977	36.66519158447992	35.544145705252866	34.7226053331185	38.16433199089477	35.94487916548936	36.236849214619276	33.94399447935205	35.1005806840844
HG01113	0.4409858024068191	0.4766537717191354	0.4687095421904832	30.0	30.0	29.5	43.5	38.0	38.5	34.90307564995518	36.33818407531295	1.0804152158967069	2.4134617999909684	AT [[33, 0], [0, 0], [0, 0], [0, 31]]	TAT [[0, 24, 0], [0, 0, 0], [0, 0, 0], [28, 0, 28]]	36.49833233090929	33.474356801725456	36.53036167089283	32.54470386888031	32.1231148444848	39.90484206660137	33.24167019667171	35.95806733109815	34.019176800748355	40.649028361344534	39.4424440428194	33.003762035324876	37.591185754632924	35.554929811139885	34.45350036252316	38.1156540010506	35.274981403421776	36.75674423989811	34.02324483347256	35.90625680816477
HG01124	0.5807108387016999	0.5511160246908188	0.5303832057045021	44.5	43.0	33.5	38.0	41.0	34.5	33.3271153713537	36.119211007276114	1.076598745907646	1.3104727282563648	AT [[34, 0], [0, 0], [0, 0], [0, 34]]	TAT [[0, 26, 0], [0, 0, 0], [0, 0, 0], [36, 0, 38]]	35.67207064355624	34.214196579879825	37.171626851728284	34.533760571649864	33.24924593779392	36.678164789422134	32.644695915279875	34.38928948697929	35.17723055141203	36.757746848739494	36.07710621437509	33.709366830325834	36.06592560148616	34.99829482086402	33.27485700475308	34.61591665207495	34.70607891868826	36.785766662807305	33.89567064976573	33.58493656885254
HG01125	0.8790043270420702	0.8512638410335639	0.7628208445625443	53.5	55.0	52.5	11.5	14.0	21.0	35.95348596648507	32.43777371633505	1.067949182387562	1.4358603031564197	AT [[56, 0], [0, 0], [0, 25], [0, 30]]	TAT [[0, 24, 0], [0, 0, 0], [0, 0, 0], [31, 0, 48]]	35.286948438952386	33.315182560468344	37.68330441745629	34.107509150645235	32.43148574579185	36.53222943192948	32.445531013615735	33.292380471225826	34.62528758880489	36.728597689075634	35.23484637842347	33.60650750129804	36.521816616574284	33.73441604527481	34.60167566261177	35.823060759936965	34.87962968302205	35.26865038014743	33.477463407547305	33.59978884215113
HG01133	0.6725836585480568	0.6730261477971016	0.7546316650658504	38.0	39.0	43.0	20.5	21.0	16.0	37.39886904351424	34.745301562122826	1.0354248427647716	2.0097739928924465	AT [[44, 0], [0, 0], [0, 0], [0, 42]]	TAT [[0, 35, 0], [0, 0, 0], [0, 0, 0], [42, 0, 42]]	38.693504292197495	35.61504390694808	39.33257707193381	35.08657197466552	34.46109687672299	40.90946376101861	35.73515279878971	36.98962017177239	35.88453467499305	40.785451680672274	40.562977895175855	35.310900793397764	39.30565918049871	37.721180168305786	37.13707403528559	40.460164594641924	38.01329150785093	38.82050094554436	36.20653397740893	37.648501784786575
HG01134	0.5798762995700175	0.5115610044023786	0.629401933752751	39.0	33.5	50.5	18.0	22.0	17.5	30.017516033377014	28.951308665816057	0.8475115147561795	1.598297666212285	AT [[42, 0], [0, 0], [0, 0], [0, 41]]	TAT [[0, 21, 0], [0, 0, 0], [0, 0, 0], [28, 0, 29]]	38.19957351413418	36.383708211369594	41.043907647137324	36.01505327986608	34.873998637823114	39.912861165524	36.005857791225424	37.44607235260797	36.339708745227924	40.606059611344534	39.89859933268456	36.80191472112661	38.258612617238825	37.68111306720249	36.57302827680658	37.82945193486255	37.6283682872119	37.812164717687466	36.39995641593724	37.44935982302961
HG01136	0.7628207975271151	0.8369233892868919	0.8400003135122113	50.0	56.0	58.5	22.0	17.5	18.0	39.611612992207434	36.50805200179317	1.0984619484390457	1.9455120749688268	AT [[56, 0], [0, 0], [0, 18], [0, 37]]	TAT [[0, 25, 0], [0, 0, 0], [0, 0, 0], [32, 1, 47]]	37.70916944611515	36.06254044061008	40.022954757773924	35.70431860485453	34.56981156553044	40.209904505386866	35.216701966717096	37.3672285246253	35.6891133415923	41.73365283613445	39.65004170721535	35.69593098987985	38.138073733971694	36.78002267427392	36.845549021187466	40.533269129749605	37.393394034102386	37.97545444019913	35.778193440598564	37.38430728494578
HG01137	0.9637814496601712	1.0337273913849352	1.0744253201796177	59.5	65.0	52.0	21.5	17.5	11.5	42.48131163368043	39.696230904513946	1.3120386121424177	1.6721707399353998	AT [[55, 0], [0, 0], [0, 0], [0, 54]]	TAT [[0, 36, 0], [0, 0, 0], [0, 0, 0], [43, 0, 45]]	34.709415495653126	32.84604067169928	36.857066595489115	32.118052692725705	32.138196088606364	36.01925195886386	31.99891074130106	31.404338706961216	33.12077465678962	35.92486213235294	35.06203948283053	31.948624989752325	35.68343628702179	33.37002387250789	33.05188109240313	36.67816494484328	33.887682433874026	35.010381691173635	32.556604801510915	33.87041024953495
HG01139	0.5353154184967097	0.5305285194436312	0.6166984680106715	35.0	32.0	46.0	36.0	33.5	35.0	33.862112957727064	36.27263009069278	1.0859255632361826	1.285433502491262	AT [[43, 0], [0, 0], [0, 0], [0, 40]]	TAT [[0, 28, 0], [0, 0, 0], [0, 0, 0], [34, 0, 35]]	35.59284269232872	34.09854413803728	37.852128653409856	34.007445439668196	32.08909285505789	36.51738491674829	34.14035703479576	34.0385186546028	34.640191641594825	35.846638655462186	36.30736479911025	34.000282380375474	36.32625998701122	34.63701805646447	34.073213566422304	36.02810365960427	34.803539404563516	35.9643008760758	33.81625685540987	34.197047141827696
HG01140	0.5815320869855783	0.5728744463647257	0.6302559590547885	44.5	42.0	33.5	39.0	38.0	24.5	37.703468726294744	37.48684437394393	1.0911894216470963	1.3837732725576244	AT [[32, 0], [0, 0], [0, 0], [0, 32]]	TAT [[0, 24, 0], [0, 0, 0], [0, 0, 0], [32, 0, 33]]	37.458062223194275	36.45829610229549	38.827438943013476	36.5984834288998	34.81500340544222	38.52075171400588	34.996030257186085	36.91628775700792	35.23167648471671	39.974330357142854	38.44810927290421	36.499585538481156	38.0425760070079	37.87614869162066	37.30891001369532	39.614253195587466	37.043985953096254	38.120798116630006	36.47719100715505	36.541498382799006
HG01148	0.6248838750222065	0.6306316085533087	0.4794725817703019	46.5	47.5	28.5	35.5	35.5	37.0	34.304047996689874	34.9246525742267	1.1019457581036762	1.799595483035571	AT [[34, 0], [0, 0], [0, 0], [0, 34]]	TAT [[0, 21, 0], [0, 0, 0], [0, 0, 0], [26, 0, 23]]	33.963584668379895	32.599853643506385	37.096890431069	32.184549463453635	31.208931988453934	36.502846474045064	32.16043570347958	34.451262266721784	31.707797132960838	36.69229254201681	36.92560475462255	32.47338792687259	35.30180785670055	33.445134709151745	33.5592846209619	35.96436701103134	33.87895213327259	34.47825247964185	32.58851196745724	33.222000636825264
HG01149	0.5027487985611613	0.507386760425342	0.5889216526120729	61.0	63.0	59.5	67.5	68.5	47.5	59.97196745052065	59.11683161488328	1.0590691904116267	2.8015616950588162	AT [[66, 0], [0, 0], [0, 0], [0, 65]]	TAT [[0, 41, 0], [0, 0, 0], [0, 0, 0], [59, 0, 61]]	60.89050795560173	58.55258049607149	66.39450153476578	57.80255843295981	56.175526221905095	63.43847943192947	58.04654765506808	60.072015799384566	57.63675321720224	63.47406775210085	63.808616015570685	58.8818830216522	63.42639440576339	60.89557851658633	59.18418593410134	65.12983715636491	60.80882140941881	64.23503531318745	58.71425198852286	59.81672001474753
HG01250	0.5328942200666977	0.5328942200666977	0.5328942200666977	36.5	40.0	39.5	0.0	0.0	0.0	21.6489552444659	17.388289251353495	0.5328942200666977	1.8635159600689184	AT [[39, 0], [0, 0], [0, 0], [0, 38]]	TAT [[0, 21, 0], [0, 0, 0], [0, 0, 0], [26, 0, 28]]	41.614659084695724	37.43299183484825	42.55064727078607	38.891591400267345	37.07102779489507	40.63050930460333	38.02260816944024	38.470291951805756	38.28640052587667	40.779444590336134	41.81942513554846	37.96977619077983	41.85401217320385	38.31698819278663	38.85989688230081	43.869374890562064	39.46429745298958	40.57921346146424	38.13767115824647	38.58801595414858
HG01251	0.4948403892495461	0.4865354907260825	0.5072730690193253	29.5	30.5	26.5	19.0	20.5	16.0	25.650679263499068	23.571433497706817	0.8135511484272199	1.2019173180905458	AT [[26, 0], [0, 0], [0, 0], [0, 27]]	TAT [[0, 22, 0], [0, 0, 0], [0, 0, 0], [24, 0, 25]]	32.67351960194652	32.28685102449545	35.593887628453224	31.98144886257168	31.57542243699932	34.7549277668952	31.09760968229955	33.18348413172278	31.759411422648093	35.490086659663866	32.75773321284582	31.801295306109434	33.24930902720092	32.5936327689344	32.185128494320466	32.42172999474698	32.68779949140521	32.824167342055496	32.408291867940285	31.541523520638165
HG01253	0.6820164989968536	0.6590462326427552	0.5272369861142041	39.5	45.0	27.0	8.0	11.0	15.0	27.685573408730434	27.833511500396565	0.8201464228443175	1.8781042967737465	AT [[33, 0], [0, 0], [0, 0], [0, 31]]	TAT [[1, 20, 0], [0, 0, 0], [0, 0, 0], [32, 0, 35]]	37.30578489802613	35.701386535202595	40.15961564126519	34.13650389136654	34.60876333798203	39.600850881488746	34.99524357034796	35.897196833999296	34.98968472682224	39.04690782563025	39.146896288057825	34.37041928931236	38.10235459364758	35.51433733051902	36.235583662289535	39.338294519348615	36.708411419740635	36.29790436494153	34.8527403479461	36.089763033969604
HG01254	0.6563349580513012	0.5127490017058169	0.6043113234389987	49.0	31.0	46.5	32.5	35.0	37.5	40.12581890904075	41.13093554950171	1.0916591649220622	1.3566878318058926	AT [[44, 0], [0, 0], [0, 0], [0, 44]]	TAT [[0, 30, 0], [0, 0, 0], [0, 0, 0], [36, 0, 36]]	39.94078407786101	39.892166076105376	44.09395435740024	39.33856762732826	38.617260727143	41.60051420176298	37.7093736762481	40.2220334052879	39.105301747022985	42.48007484243698	41.3025858473516	40.0521310609304	40.742610744438245	40.72986275612252	39.56439216949972	39.836543512519704	39.87655908522135	41.08973023040407	39.562325209748295	39.81347304385715
HG01256	0.5585745797954257	0.5233747349819896	0.5198074290960364	46.5	39.5	34.0	44.5	43.0	37.5	38.308599406937454	39.3081830407945	1.0931244464813707	1.9820853989337184	AT [[32, 0], [0, 0], [0, 0], [0, 31]]	TAT [[0, 37, 0], [0, 0, 0], [0, 0, 0], [44, 0, 46]]	39.707747826562425	36.80159451548298	42.33004137194715	36.82701845119864	35.37547432945221	39.50505019588638	36.71379122541604	37.110733477242455	37.25170025029707	42.12614889705883	41.90278743222578	36.250307430247496	39.79134886952318	37.909007954430244	37.139805043099976	39.97548590439503	38.77653255986945	38.822392034271154	36.79464642429085	37.833507901660774
HG01257	0.5201008200427828	0.5303010731944839	0.6157193554198791	40.0	41.5	36.0	45.5	45.5	29.0	34.82187435349286	35.81944204972585	1.1117155028414485	1.8055202549263805	AT [[37, 0], [0, 0], [0, 0], [0, 36]]	TAT [[0, 33, 0], [0, 0, 0], [0, 0, 0], [40, 0, 39]]	34.94433812674285	33.009066399630264	37.390364340050716	31.889942410273708	31.79385723088898	37.03991185112635	32.62863540090772	33.06527962767342	32.91832477940991	37.765362394957975	36.30425413596552	33.240606297993274	35.415686215281454	33.792576479588554	33.9958188995408	36.947644895815095	34.241000121094	34.927521130022	33.04480078451313	33.80056895309279
HG01259	0.4656196728034556	0.5488706295760412	0.5504863126740362	35.0	41.0	30.0	45.0	38.5	28.0	35.676918833183926	35.4052898375806	1.06427353783647	1.4562682685900583	AT [[31, 0], [0, 0], [0, 0], [0, 30]]	TAT [[0, 40, 0], [0, 0, 0], [0, 0, 0], [47, 0, 49]]	35.83320575209142	35.57837775381297	37.367409582276785	35.05327986608202	33.84656050335679	37.36367531831538	34.41543116490166	36.84926284848206	33.25280004045205	39.37250525210085	38.40238773807869	34.84490941055374	35.900303574934675	37.549786622178395	35.954877950535725	36.18070390474523	36.234328418454716	37.25753540967157	35.729905931064536	36.124855457424886
HG01260	0.6268430916030701	0.65792743762616	0.6130687486971037	46.0	44.0	41.0	55.5	48.5	51.5	49.65854079029032	51.184006345046384	1.3831429086459046	1.6744373799340744	AT [[41, 0], [0, 0], [0, 0], [0, 40]]	TAT [[0, 34, 0], [0, 0, 0], [0, 0, 0], [36, 0, 39]]	39.86352452293728	38.41739331381913	39.73094888562658	37.61135054778948	36.28930042486946	41.55111410381978	37.18132526475038	39.14149022489628	37.703107223219476	41.080422794117645	42.158209370221044	38.03155372969822	40.345773360921896	39.357755799913356	39.150503504390564	42.73481001575906	40.085674003425225	41.35162672224153	38.62771946391603	38.908623954684856
HG01271	0.44228259385497376	0.5342955692011464	0.6047089558662296	31.0	34.0	29.0	45.0	35.0	23.0	37.266223019102135	37.621538673747374	1.0843057139670325	2.3358608975980633	AT [[28, 0], [0, 0], [0, 0], [0, 29]]	TAT [[0, 23, 0], [0, 0, 0], [0, 0, 0], [30, 0, 30]]	37.99732079391985	35.229625635495296	40.6926464700387	35.377418830966036	35.59079557616839	40.97230044074437	34.72597881996974	36.629173747301714	35.396897833286985	42.66235556722689	40.13766856666203	35.24250097922227	39.90265967890532	35.59958707013356	35.947087730605006	38.0047277184381	36.87908476003207	39.57469800470842	35.48461845785058	36.47557020998475
HG01272	0.4512136840223676	0.5132953015505176	0.5168129124587515	28.5	30.5	29.5	39.0	33.0	31.5	35.70739948969037	33.909721024862925	1.0686639884740283	2.09613290594457	AT [[30, 0], [0, 0], [0, 0], [0, 30]]	TAT [[0, 22, 0], [0, 0, 0], [0, 0, 0], [25, 0, 26]]	35.52927989501887	33.09586350331228	36.82263445882825	33.589176629314544	31.190412869328323	38.887763222331046	32.00865355521937	35.72964987216583	33.10405026167421	39.66127232142857	37.675900180731276	34.06768930871463	35.77678935524309	35.98483773146655	34.602980745992106	37.11110138329539	35.52866756237783	36.05337501447262	34.384429593578616	35.1805273918654
HG01275	0.5013925837499128	0.5690146098477629	0.5995819647342707	32.0	34.5	41.0	38.0	32.0	34.0	33.83049444865871	35.52567329907928	1.0967962769529342	1.2275997003224306	AT [[43, 0], [0, 0], [0, 0], [0, 42]]	TAT [[0, 25, 0], [0, 0, 0], [0, 0, 0], [28, 0, 28]]	34.168461916999284	33.33525650901248	35.27906045642599	33.59779634973579	32.0294165342328	35.678470861900095	31.921028744326772	34.506743826451725	33.62858695926984	35.866695115546214	34.717033921868484	33.2753026479992	35.522647294256245	34.7189772612058	32.850986868605496	36.322185256522495	34.54915551352505	35.54783682605843	33.55878400464896	33.323482093479235
HG01277	0.5359139579438587	0.5384179433883827	0.5430594773831101	37.5	29.0	34.0	38.5	29.5	34.0	32.878525618922836	34.95341218662713	1.0861189547662202	2.122960944435457	AT [[34, 0], [0, 0], [0, 0], [0, 34]]	TAT [[0, 31, 0], [0, 0, 0], [0, 0, 0], [34, 1, 32]]	35.12064629011975	32.46004467724541	39.78379821166422	32.01224250146785	31.51795154542211	35.85072845249755	31.49213918305598	32.24319110825334	32.677331681541226	35.12503282563025	35.34033087724176	32.225731228536816	36.334944344595314	32.557086632317294	32.66509304761138	36.434337243915245	33.52511835496687	35.019721353865144	32.07093306214361	32.437612072866216
HG01334	0.6202364344081097	0.6202801314938086	0.523858571998339	47.0	42.5	29.0	36.5	33.0	32.0	35.06158195986484	35.232318355805376	1.1019094100654716	1.546387443602834	AT [[28, 0], [0, 0], [0, 0], [0, 27]]	TAT [[0, 32, 0], [0, 0, 0], [0, 0, 0], [41, 0, 43]]	35.3251407950134	33.81242489600986	37.40931536100361	33.600207372984045	32.46326987318782	37.17005386875612	33.235824508320725	33.86037753180545	33.3748641063889	38.08659401260504	35.21084735159182	33.184048241498985	35.64670523024875	33.19342261712737	33.02062353983727	35.35983190334442	34.25406962328234	35.05252595422793	33.87905422583808	33.468133599235806
HG01341	0.4420942882769678	0.3582758318816728	0.5903400360307118	32.0	21.5	42.0	26.5	27.0	15.5	26.626405075512032	25.753232870098966	0.8082036207563317	1.7692003587975966	AT [[36, 0], [0, 0], [0, 0], [0, 35]]	TAT [[0, 25, 0], [0, 0, 0], [0, 0, 0], [28, 0, 33]]	35.17392968450981	33.49228162070559	41.04991325236888	33.8218466189459	32.9959134693348	36.81941723800196	33.066868381240546	34.76732650530474	33.988711349328746	36.686548056722685	36.21467051299875	33.90369007387435	36.057905786047634	35.116671121639186	34.466051719971	34.72290316932236	34.95104342661416	36.32233414379993	33.92142156684706	34.35455665231017
HG01342	0.4963585539103817	0.5287738064106515	0.4802991681442419	24.5	29.0	24.0	16.0	16.0	17.0	25.00375836149231	25.26718162695265	0.82051107891308	2.355838675059589	AT [[25, 0], [0, 0], [0, 0], [0, 25]]	TAT [[0, 27, 0], [0, 0, 0], [0, 0, 0], [33, 0, 35]]	33.846328394116675	31.692042828531807	39.553850260242896	31.51904458519157	31.354814646644826	37.385375857002934	31.203993948562783	31.25497940874784	31.73503906151241	36.06000525210085	35.325663839844296	31.196564068463573	34.90649589947289	31.318038951821777	32.02703617175543	35.190597093328655	32.253611196005046	33.35903670255876	31.886154796062907	31.428935328719138
HG01344	0.5435714589113088	0.5435714589113088	0.5435714589113088	32.0	34.5	43.0	0.0	0.0	0.0	20.434970002068823	16.784923618055796	0.5435714589113088	1.9129607811334977	AT [[37, 0], [0, 0], [0, 0], [0, 37]]	TAT [[0, 19, 0], [0, 0, 0], [0, 0, 0], [24, 0, 25]]	36.92093608179781	35.86986596826375	40.19871880421727	34.49107421704206	35.22777543541011	39.668431684622924	34.97297428139183	36.42728761922258	35.26454377670468	39.692784926470594	39.667645627693595	35.26088303076124	38.89251030795487	36.416211184131704	36.337178764198825	40.31325512169497	36.88633021756554	37.82609702442978	35.14248356517633	36.04733455112199
HG01345	0.5528178840609579	0.5528178840609579	0.5528178840609579	33.5	38.5	43.0	0.0	0.0	0.0	18.802599820702017	16.09969309286527	0.5528178840609579	1.708606120321239	AT [[42, 0], [0, 0], [0, 0], [0, 41]]	TAT [[0, 16, 0], [0, 0, 0], [0, 0, 0], [19, 0, 20]]	34.45538301711412	32.83259898320752	37.04484185239557	33.603892615772835	32.060195245354	36.41393241919687	31.928205748865363	33.951652658491405	33.051652213485696	37.605534401260506	35.32182330043098	33.13703646350461	35.49176118771805	32.844340187846214	33.039974220575196	37.25398354053581	33.73194113678432	34.11948593261549	32.60126030581484	33.17995760084463
HG01348	0.5873298067854853	0.5595358682327475	0.5982695262574925	36.5	45.0	38.0	31.5	43.0	31.5	35.59006275429281	37.559502051794894	1.0942034756551506	1.1813370644979633	AT [[44, 0], [0, 0], [0, 0], [0, 43]]	TAT [[0, 29, 0], [0, 0, 0], [0, 0, 0], [36, 0, 36]]	36.44849363005085	34.77714527807733	36.552649139196575	35.56685280265837	34.88356630882496	38.044962047012724	34.218505295007574	36.13535112295045	35.11593305185448	39.39515493697479	37.30491450020854	35.113981472203754	37.379680113576285	36.26488344870176	35.85244501732055	36.36245841358782	35.81304240019836	36.774960441511325	35.69362219881597	35.77346617284778
HG01350	0.599925088433667	0.6295522843593898	0.5606885017675332	38.0	44.5	35.0	31.0	32.5	33.0	33.987724984483826	36.56419186868513	1.0893376605769216	2.145941218021456	AT [[41, 0], [0, 0], [0, 0], [0, 39]]	TAT [[0, 29, 0], [0, 0, 0], [0, 0, 0], [32, 0, 33]]	35.331128000437424	32.94603296872593	37.44708394501535	32.81337680670589	31.99052962734732	37.69105044074437	31.98582753403933	34.47016947595646	33.01729325209213	37.593159138655466	38.06683581259558	33.22711580328108	37.14810227907749	35.252818154166626	33.62120357689519	38.486867448783045	35.49208564228833	37.36239434989001	33.06526713398468	34.89309714936904
HG01351	0.8483875786662164	0.8338476028683205	0.81314925811627	53.0	47.0	55.0	13.5	13.0	17.0	33.9134197641542	31.83295975723301	1.0644863015340262	1.0955928282569998	AT [[47, 0], [0, 0], [0, 0], [0, 50]]	TAT [[0, 23, 0], [0, 0, 0], [0, 0, 0], [34, 0, 32]]	33.37713926403848	32.99569403789863	35.38676097691179	32.89847468425589	31.466026659747676	33.89278281096964	31.477216338880485	33.96405333823237	32.550565064596874	36.36738445378151	34.144359099124145	32.7990180450169	34.10406125870324	33.74730166923211	33.050318214774826	32.844510593591316	33.40100565681961	33.49708617961483	33.49135582755239	33.01362470882003
HG01353	0.7729301393664636	0.7729301393664636	0.7729301393664636	54.5	55.5	47.5	0.0	0.0	0.0	36.42955658230467	32.75595710196903	0.7729301393664636	1.6116253599355257	AT [[51, 0], [0, 0], [0, 0], [0, 52]]	TAT [[0, 31, 0], [0, 0, 0], [0, 0, 0], [42, 1, 46]]	48.850593252774885	47.79500077029735	50.73441879087148	46.49860710314932	46.03960042811274	50.069692703232136	46.49827534039334	48.36084447098088	47.118436022552025	51.712184873949575	50.39724384818574	47.40110765979541	50.19560193925481	47.869318757892216	47.678095544993155	50.01392050428996	48.24237251973544	49.23777546215893	46.19676388334	47.66545306765431
HG01354	0.643855084463675	0.5896357089298918	0.5362168163026114	47.5	43.5	32.0	31.0	35.0	31.5	37.99510378594579	36.0492430773475	1.0640552448504943	1.6182432293383964	AT [[32, 0], [0, 0], [0, 0], [0, 28]]	TAT [[0, 28, 0], [0, 0, 0], [0, 0, 0], [35, 1, 38]]	37.53800098419815	36.775304267447225	42.55411717603096	36.78252070606754	35.83913339603672	39.82005999020568	36.178577912254156	36.24839633184831	37.109941091699746	39.87677258403362	38.920165438620884	36.14534391197019	38.757396807177045	36.73337450342419	37.68817368887456	38.09262826125022	37.39615901371822	38.031260854463355	36.4190970834998	36.399364850597436
HG01356	0.5809921156385514	0.4536253369136992	0.5725027331269379	45.0	34.5	39.0	38.0	47.0	34.0	35.97572581201297	35.48577537156453	1.0716076799555505	1.4295169329786257	AT [[32, 0], [0, 0], [0, 0], [0, 31]]	TAT [[0, 22, 0], [0, 0, 0], [0, 0, 0], [30, 1, 27]]	35.924462791842096	34.729171160067786	38.36500734018417	36.18678559382378	35.04083287386891	37.448794074436826	34.14067170953101	35.03807467964911	35.17518266629585	37.49366465336134	37.11118448491589	35.10656671008645	38.32348099258432	35.5337763726692	34.90401997905422	39.209420416739626	35.47364475634158	37.053066265292735	34.70460901463698	34.87604531514471
HG01357	0.5574913876357367	0.6151629104946059	0.6065313747834027	34.0	34.0	42.0	14.0	9.5	12.5	25.096165781670233	22.49787923721508	0.7870466648975106	1.14888832429479	AT [[40, 0], [0, 0], [0, 0], [0, 39]]	TAT [[0, 30, 0], [0, 0, 0], [0, 0, 0], [36, 0, 36]]	32.026135928700306	31.795100908950854	34.939677031896444	32.34632537570738	30.82781435474978	33.662861165524	31.01445083207262	32.335920635649664	32.2318281799105	34.66485031512605	34.249913109968034	31.59523961341216	33.36676685142952	32.375286884868146	32.4165793925723	33.98406583785677	32.39812823277726	33.816795955385736	32.8028002760324	31.578631160865413
HG01359	0.4825596483593827	0.5132836743756636	0.5478916973703571	36.0	32.5	39.5	23.5	18.0	18.0	26.49620715812702	24.700334494292914	0.7975638632606464	2.7687397750323828	AT [[37, 0], [0, 0], [0, 0], [0, 37]]	TAT [[0, 22, 0], [0, 0, 0], [0, 0, 0], [27, 0, 28]]	33.6097654327738	32.541557541210906	35.0240224209262	32.622643630776146	29.66474232153861	39.69007100881489	31.6959636913767	36.240726281786316	32.309711020655826	40.06919642857143	39.19558946197692	32.797833869248784	36.84710999682832	34.742324389591964	33.27941674051398	37.1717737699177	34.831601496952466	37.478406854231785	33.00319616460248	34.30246685994872
HG01360	0.5837450778379146	0.5254698464279053	0.5630752277069019	42.0	33.5	40.0	37.0	36.5	38.0	35.09837252603269	35.94068760991758	1.097996694028459	1.9334330687112056	AT [[44, 0], [0, 0], [0, 0], [0, 43]]	TAT [[0, 23, 0], [0, 0, 0], [0, 0, 0], [28, 0, 30]]	35.014106840177156	33.26646895701741	38.68503937007874	32.71280090944297	31.80994389128531	36.7787708129285	32.60387291981846	34.84421071969871	33.22201855737871	38.407792804621856	36.80712150702072	33.27809912462084	37.42788962559092	35.05418782778612	34.2460162732619	36.484416039222545	35.319740051551435	36.492223380031646	33.66600079904115	34.69757503644987
HG01365	0.6316430317527201	0.7006931574505768	0.6481411706417837	33.5	37.5	32.5	21.5	18.0	19.5	35.049272463968	34.38732370081727	1.0370258730268538	1.3011633750661509	AT [[34, 0], [0, 0], [0, 0], [0, 33]]	TAT [[0, 24, 0], [0, 0, 0], [0, 0, 0], [28, 0, 31]]	37.97162228662037	34.926937297796954	37.34045108768184	34.70989019225724	34.23601336230662	37.822906464250735	34.03016036308623	36.47052159402317	34.618992238262585	38.125951943277315	37.85706589740025	35.67942540148113	37.135581700925826	36.00529988109832	35.74597599291066	38.01216949746104	35.78380684930717	36.611361969819775	35.834961682344826	35.72692765329892
HG01366	0.6045118022578696	0.5961250010582351	0.5272457573385819	41.5	36.5	30.0	14.0	13.0	16.0	26.79091097165713	24.762681471774894	0.8084434945858255	2.290986045576706	AT [[31, 0], [0, 0], [0, 0], [0, 30]]	TAT [[0, 21, 0], [0, 0, 0], [0, 0, 0], [27, 1, 28]]	34.38829350975997	32.48926975812664	36.59802482316829	33.2257867056428	31.71575908928745	38.63614103819785	32.51313767019667	34.35594543700914	33.31681541223169	39.92610950630253	37.96284582232725	32.460225357757714	35.48565948256332	32.93520319283272	32.83709014742609	36.015759061460344	34.453629648423764	36.468604067770436	32.09061853049069	33.50101389284577
HG01374	0.5588267497607801	0.4820398879956994	0.4974818584336568	38.0	33.0	40.0	36.0	41.5	47.5	35.652334321770915	36.7143694610159	1.0882415653236244	1.7135433993355649	AT [[36, 0], [0, 0], [0, 0], [0, 36]]	TAT [[0, 29, 0], [0, 0, 0], [0, 0, 0], [37, 0, 41]]	35.796653726283566	34.77887844708057	41.30148138262377	35.146247923147065	34.850744332371164	37.00364226248776	34.61079576399395	34.47733431314013	34.024144818345015	38.38291097689076	38.27069720561657	34.61126242245926	37.48218573952968	35.33099831325524	35.25937323773464	36.38487130099807	35.588868578414136	36.430705105939566	35.24712163585515	35.07705585627859
HG01375	0.6292026236638957	0.5713424809636203	0.6678378724853629	36.0	33.5	42.0	24.5	28.5	24.5	32.40162747396731	33.032380426911274	1.0574099647684914	1.0938801395963953	AT [[36, 0], [0, 0], [0, 0], [0, 36]]	TAT [[0, 30, 0], [0, 0, 0], [1, 0, 0], [35, 0, 39]]	33.59787303843841	32.489885995994456	35.16321900440411	33.217629202113706	32.024940810170925	36.0164666993144	32.00738275340393	32.96974846522451	33.230943291280056	35.02603072478992	33.760617961907414	33.008863100172164	34.592499735693465	32.77655701289484	32.83238540240071	34.44852039922956	33.32645788523749	34.35378796650071	32.616914248356515	32.183623535720876
HG01377	1.0254071063464791	1.0254071063464791	1.0254071063464791	60.5	59.0	54.5	0.0	0.0	0.0	36.85649265567892	31.278802717335076	1.0254071063464791	1.8601782095717392	AT [[53, 0], [0, 0], [0, 0], [0, 54]]	TAT [[0, 49, 0], [0, 0, 0], [0, 0, 0], [53, 0, 52]]	35.96921646891575	34.27823139731937	40.972774589616975	35.08665942110457	35.113676904615176	38.755233839373155	34.05654462934947	34.55484621626173	36.21021161479534	39.09312631302521	36.86888294174892	34.697880325375074	37.77987041428162	34.85649765422654	34.024530733908	36.661793030992825	35.626817130764216	36.34136081201034	34.328496713035264	34.415155603224356
HG01378	0.613376091932422	0.5752499773614212	0.6032256601510345	60.0	56.0	40.0	44.0	47.5	30.5	45.4610026894697	47.02134556364014	1.0631852260161982	2.6926021617787157	AT [[41, 0], [0, 0], [0, 0], [0, 41]]	TAT [[0, 29, 0], [0, 0, 0], [0, 0, 0], [42, 0, 41]]	49.045983924763526	44.833423201355714	51.678366475377025	44.891116691026745	44.70907793597769	50.04376836434868	44.705343419062025	45.13625438233897	44.987813819432155	53.389377626050425	49.51454539135271	45.897013144351035	49.58340759088368	44.86380688154996	44.99614919842101	50.02171248467869	46.68837612948985	47.6985064258423	44.63462027385321	45.040924402138394
HG01383	0.5322405641938267	0.5322405641938267	0.5322405641938267	28.0	30.0	38.0	0.0	0.0	0.0	19.25512033652852	16.514190144487742	0.5322405641938267	1.5942208929631931	AT [[43, 0], [0, 0], [0, 0], [0, 40]]	TAT [[0, 20, 0], [0, 0, 0], [0, 0, 0], [23, 0, 24]]	36.5540762206791	35.17904020952088	36.62111303883625	35.53060000749541	34.051081633314965	38.38806929480901	35.13872314674735	36.91994672300556	34.70539529239249	41.506236869747895	38.0362157653274	35.32493783077217	37.341710591895605	35.31332897053266	35.578039152501404	36.58404832778848	36.378026629146746	37.1532939678129	35.6347655540624	35.70876556451208
HG01384	0.49228367010354795	0.537923057429451	0.5252957556118583	33.5	27.0	36.0	37.0	25.0	35.0	33.75422384663127	32.787061622814576	1.0359999624567204	1.7386074610685769	AT [[29, 0], [0, 0], [0, 0], [0, 27]]	TAT [[0, 38, 0], [0, 0, 0], [0, 0, 0], [43, 1, 44]]	33.0863907266663	32.789000154059465	35.4085146136394	33.88078551886969	32.821814289884216	35.969392752203724	32.14512556732224	36.4872548569329	33.019745657725075	39.92184217436975	36.631812178506884	34.30166422240643	34.25232967331712	35.37324988708949	34.451808587770884	36.0179478199965	34.98457781442632	35.846937594072024	34.10069734500418	34.324282314692226
HG01389	0.5529774323329777	0.5253958329100433	0.5336951223402793	36.0	33.0	34.5	35.0	35.5	36.0	33.90642024687953	32.5852960446912	1.0905943804344838	1.0877937547810317	AT [[37, 0], [0, 0], [0, 0], [0, 39]]	TAT [[0, 24, 0], [0, 0, 0], [0, 0, 0], [30, 0, 32]]	33.26324566679425	32.169064859035586	35.8662751901775	32.10324925982835	31.55158434145234	33.214862879529875	31.88822995461422	33.46416815934108	31.829507243445505	34.36039259453781	33.43213888502711	32.13292828449367	32.82185739529685	32.786594526835835	33.11714331748973	34.67396252845386	32.816507995087036	34.030025857743816	31.55925616532888	32.735834827638215
HG01390	1.0572319574112523	1.0572319574112523	1.0572319574112523	64.0	68.5	60.5	0.0	0.0	0.0	36.390007585683755	32.62478016483327	1.0572319574112523	1.311169060358211	AG [[61, 0], [0, 0], [0, 40], [0, 21]]	TAT [[0, 15, 0], [0, 0, 0], [0, 0, 0], [19, 0, 44]]	34.76212477445459	33.33598058850716	37.856799679701055	35.430523804169944	33.517724515940714	36.93168462291871	34.14380635400908	34.71020683109049	34.931383207342044	37.93369222689076	36.23707076324204	34.454104079940976	36.74538973886514	34.777395776686056	34.7849029243535	36.998248993171075	34.98760804756111	35.05264173517039	34.92992045908546	33.99655192639641
HG01500	0.8529761156032416	0.8199339992168894	0.8161579873783905	41.0	45.0	44.5	26.0	31.5	31.5	42.06437487069857	40.99858615814338	1.3938877986687117	1.3324647694549947	AT [[47, 0], [0, 0], [0, 0], [0, 46]]	TAT [[0, 32, 0], [0, 0, 0], [0, 0, 0], [43, 1, 42]]	32.59333479140467	31.284917578185183	36.18337114640331	31.28268935277143	30.419777511108233	33.65747428991185	30.813845688350984	31.62654051654189	31.155133618183196	33.064961922268914	33.03929167245933	31.139313724597148	33.50849556720183	31.67681785921672	31.83237734633046	33.75678515146209	32.02590258276198	33.107830651074835	31.594087095485417	31.261060649226593
HG01501	0.840387738574723	0.786085761620664	0.8055608593184732	52.5	48.0	42.0	14.0	17.0	13.5	36.10823391490242	34.387703024242214	1.0644911355279825	2.9458137856748032	AT [[42, 0], [0, 0], [0, 0], [0, 38]]	TAT [[0, 29, 0], [0, 0, 0], [0, 0, 0], [38, 0, 38]]	34.45237574498332	33.57944846710831	40.039503536634186	33.16155104998189	31.81532773327279	40.42675685602351	33.031757942511355	35.26088886847625	33.459067580208824	42.550715598739494	40.19995134158209	33.23322797205345	37.771956321457154	35.10305734010489	34.334109401433984	39.139467693924	35.43611714979328	36.404345644706886	35.147804452838415	34.565995207052005
HG01503	0.4699552583407301	0.5275912805900649	0.56888103298407	26.5	33.5	31.0	33.0	33.5	26.5	32.29891041997104	33.957067485085695	1.0551825611801298	2.443441542486096	AT [[31, 0], [0, 0], [0, 0], [0, 31]]	TAT [[0, 17, 0], [0, 0, 0], [0, 0, 0], [21, 0, 24]]	34.94726338236098	32.129756586042205	38.985586547444285	32.931879223975315	30.547562676353262	37.093229676787466	31.38306807866869	32.63362880631976	32.694106641721234	38.57425157563025	36.58887112470458	31.48111239649848	35.91040763619338	32.17590996654162	32.91310722629501	36.94335492908422	33.60344310600338	34.758596734977424	31.94724512403298	32.80666906872685
HG01504	0.5936180426346344	0.5481478715736225	0.5063633423919531	41.5	35.0	29.5	33.5	33.5	33.0	33.09585545824426	32.800475878478565	1.0728036915083754	2.073767208451303	AT [[27, 0], [0, 0], [0, 0], [0, 26]]	TAT [[0, 19, 0], [0, 0, 0], [0, 0, 0], [25, 0, 29]]	33.75971895674996	31.79767370204899	36.67809955958895	31.59038838711289	31.01796776181364	36.752999510284035	31.607213313161875	32.05191445061927	31.77277324096781	36.23112526260504	35.746785068816905	31.74630400524681	35.690806663545324	31.32350474224144	31.56171755417707	36.44755734547365	32.91013672088987	33.71066342480028	31.57525514836741	31.723039667510186
HG01507	0.4803129207074978	0.44101459083142985	0.4560714967034579	23.5	23.5	28.5	27.0	31.5	36.0	31.184918281497826	31.357115762612505	1.0321618083288784	2.251710040184112	AT [[30, 0], [0, 0], [0, 0], [0, 30]]	TAT [[0, 23, 0], [0, 0, 0], [0, 0, 0], [31, 0, 32]]	32.129777461862325	31.595801879525496	39.2387561724276	32.75108995740109	30.057178996529693	35.470372184133204	30.64393343419062	32.243237036696826	32.63657623947615	36.890395220588225	34.16437856249131	31.24699173809676	35.257268429717115	31.15458140156508	31.5358414565375	31.428734022062685	32.525519118435696	33.621473505461005	31.232066974176444	31.37184729600644
HG01509	0.8222834348565261	0.7974844106306943	0.7155904602511751	50.0	47.0	40.5	15.0	16.0	20.0	32.333011516447144	29.963447015414324	1.068968465313484	1.619401574092208	AT [[33, 0], [0, 0], [0, 0], [0, 34]]	TAT [[0, 27, 0], [0, 0, 0], [0, 0, 0], [33, 0, 31]]	31.627863743233643	30.437960252657522	35.17135993594022	30.90302189908681	30.01796776181364	34.316356513222324	29.59304084720121	30.79717999357002	31.085872120951638	34.56663602941177	32.81275198109273	30.071806596769928	33.41310356285209	30.361304415953107	30.211431563683234	31.945893888986173	31.482346225038782	31.72953571842075	30.02729451930411	30.55249618742773
HG01510	0.5803404368946022	0.6545076056798179	0.5208515809905391	39.5	41.0	32.0	17.0	11.0	19.0	24.318150472381216	23.91906617469568	0.8301072072036716	1.5343667080635601	AT [[29, 0], [0, 0], [0, 0], [0, 29]]	TAT [[0, 18, 0], [0, 0, 0], [0, 0, 0], [22, 0, 23]]	31.867844059270602	29.689046371899554	35.62725210196183	30.932091593898736	29.938669607239	33.1677889324192	29.658747352496214	30.34314671075797	30.770333476601014	34.48329175420168	32.19758793271236	30.80165055883987	32.231290873117764	30.911625634833584	30.20834608877789	32.13298896865697	31.24588712886131	32.190806993168934	30.67250208840301	30.15352516297699
HG01512	0.7140557155441309	0.7116895787627898	0.6813508736108119	43.5	38.5	43.5	19.0	17.0	22.0	31.45538238742156	30.39646194696369	1.0259421200346708	1.9275013955539648	AT [[47, 0], [0, 0], [0, 0], [0, 46]]	TAT [[0, 22, 1], [0, 0, 0], [0, 0, 0], [29, 0, 31]]	33.16460714090437	30.770543829918353	35.35179500867476	30.706005071893465	30.03720040216651	36.29741062683644	30.024423600605143	32.071525895987385	30.52886001061866	35.051306460084035	35.14675726400667	31.21789745037848	34.29745812629321	32.355921580194114	31.468420204624184	35.18814568376817	32.58967010535178	33.39338504882097	31.14435404786983	32.404099143637616
HG01513	0.4848815738913887	0.3578887807293583	0.6315684365812206	28.0	20.0	30.0	34.0	40.0	21.0	31.618440107578788	32.17993723921514	1.073666342188075	1.5723349242177698	AT [[27, 0], [0, 0], [0, 0], [0, 27]]	TAT [[0, 30, 0], [0, 0, 0], [0, 0, 0], [38, 0, 35]]	32.7793755809503	30.315845016176247	33.462298144935275	31.006620944671393	30.194239937729048	34.89039544564153	30.474335854765506	32.0041947978383	30.878277248249184	34.617581407563016	34.01504935353816	30.739189841593717	33.89787195481114	32.346639875383666	30.389857407556597	34.088250744177905	32.49380690697098	33.1720890741384	30.223495441833435	31.44113137034741
HG01515	0.5474475450338554	0.5568862958103011	0.5839440480361124	28.0	29.5	32.0	42.0	43.0	43.0	41.44841735052755	43.87630607952	1.3686188625846385	2.005499302919064	AT [[28, 0], [0, 0], [0, 0], [0, 29]]	TAT [[0, 27, 0], [0, 0, 0], [0, 0, 0], [38, 1, 38]]	34.602958062223195	32.61351101525189	37.87935406379288	31.633237142250373	31.215094217234782	36.79379897159647	32.26753403933434	33.137326046020306	31.58306575986651	35.91806722689076	37.13963228138468	32.373051803135326	35.30127924363021	32.815471965933284	32.25441069846129	35.999737348975664	33.3429670336007	34.20821272818495	31.933752224603204	32.48354728427545
HG01516	0.7491059869735472	0.7491059869735472	0.7491059869735472	36.5	36.0	29.0	0.0	0.0	0.0	26.306565064478317	22.50046553329425	0.7491059869735472	2.074111942467895	AT [[33, 0], [0, 0], [0, 0], [0, 30]]	TAT [[0, 23, 0], [0, 0, 0], [0, 0, 0], [26, 0, 26]]	36.09688884028651	33.77038206747805	40.10943547310824	33.450224237654446	32.62193104790322	37.425226493633694	33.24156127080182	34.890353495920024	33.303643212904205	38.271139705882355	37.369491171972754	33.45015986372869	37.304647264049784	34.70010046731125	33.46500443083864	38.15951672211522	34.848707465733284	35.538149820539545	33.94526568118258	33.92790048767408
HG01518	0.5299778909369978	0.5793826095836669	0.5839136939969578	27.0	21.5	41.5	13.5	8.0	15.0	26.36773325977519	24.12793544604986	0.7949668364054967	1.692437100829849	AT [[37, 0], [0, 0], [0, 0], [0, 38]]	TAT [[0, 19, 0], [0, 0, 0], [0, 0, 0], [23, 0, 23]]	35.602219913609275	33.21921121552919	37.640330975577214	32.51416007695287	32.41890182596568	36.350606023506366	32.04104084720121	34.22391647147078	32.7576416453872	38.406840861344534	35.68224315306548	32.889152039059574	35.32574647717147	34.13541887495046	33.91390477724965	35.17334967606374	34.313832394374316	34.578750337694416	33.011132096030224	33.587911213152125
HG01519	0.548264990294997	0.548264990294997	0.548264990294997	25.5	28.0	19.5	0.0	0.0	0.0	18.21736431970209	15.517879926894029	0.548264990294997	1.6989882534150735	AT [[20, 0], [0, 0], [0, 0], [0, 22]]	TAT [[0, 19, 0], [0, 0, 0], [0, 0, 0], [24, 0, 24]]	33.91831155339275	32.289092589739646	37.98518617376218	32.55713375557471	30.77371647261052	35.963271302644465	32.01522541603631	32.67857744301045	33.01121280307436	36.279740021008394	33.29231544557209	32.3495595777047	34.239008623944656	31.997953785036827	33.00882945299283	34.14454561372789	32.33350151944136	33.589942495465245	32.56906257945011	31.42176685492115
HG01521	0.680443483816342	0.8247799803834448	0.713235940867732	35.0	40.0	29.0	17.5	9.5	12.5	31.00234466588511	30.08503741508328	1.020665225724513	2.357601003464936	AT [[30, 0], [0, 0], [0, 0], [0, 30]]	TAT [[0, 18, 0], [0, 0, 0], [0, 0, 0], [20, 0, 22]]	32.387145278582764	29.927129872130642	37.80461764313359	30.92846881285213	29.82950085946875	36.343780607247794	30.295975794251127	32.192960700561855	31.29695598311127	37.83078387605042	34.33028638954539	30.528342791557737	33.419930223074715	31.211239434802245	31.76821880286796	33.517772719313605	31.733587438515965	32.03029601327621	30.659063669051687	31.18895275762096
HG01522	0.8132298612665346	0.7747792768094881	0.7908751966533685	47.0	39.0	50.5	15.0	15.0	18.0	35.8142197089856	31.027104382909755	1.0727713063515991	1.6045524930099155	AT [[42, 0], [0, 0], [0, 0], [0, 42]]	TAT [[0, 33, 0], [0, 0, 0], [0, 0, 0], [42, 0, 43]]	34.10432500410082	32.321468186720075	36.87988789536901	32.3269372509338	31.765510978497066	35.71186336924585	31.941978819969744	33.66455395826635	32.53987055343463	37.11203387605042	34.75861949117197	32.38816370774542	35.39233662080319	32.921681583143624	32.60359300733102	35.17203642094204	33.57715994210554	34.50079116977346	32.239530744924274	32.647441805902375
HG01524	0.5077828336425807	0.5773421259223863	0.6053902276481143	36.5	41.5	35.5	20.5	15.5	11.0	23.75932694296945	23.470533466671267	0.7929759319897836	1.7723084778432985	AT [[37, 0], [0, 0], [0, 0], [0, 37]]	TAT [[0, 31, 0], [0, 0, 0], [0, 0, 0], [34, 0, 34]]	32.272048772486194	29.97658296102296	34.84011744294675	31.348961261227497	30.34670645088055	35.44362144955925	31.121391830559762	32.139729634562684	30.548681515940643	36.57874868697479	33.518351174753235	30.985033840099835	32.966727583030014	30.56500419381896	31.03942640779828	33.825161968131674	31.473716836102163	33.23071282466906	31.218138234119053	31.744054901040702
HG01525	0.5883085794109006	0.605104484315347	0.5929137346313382	36.5	39.0	30.0	15.0	14.5	12.0	27.601441279911732	26.36456429532053	0.8300792284838735	1.4309298782171147	AT [[32, 0], [0, 0], [0, 0], [0, 32]]	TAT [[0, 27, 0], [0, 0, 0], [0, 0, 0], [30, 0, 29]]	34.97476625293893	34.55429055615468	37.43146937141332	35.148434084123465	32.486005254110864	37.37294931439765	33.565155824508324	34.314165862918905	34.0500846964832	37.43644957983193	36.56082302238286	33.54137783405143	36.911782030176255	35.07389416828735	35.11443647788609	36.73428471371039	34.85360312307186	35.744317085407744	33.943703918933636	33.88384223492149
HG01527	0.5696207140203546	0.5291322096597109	0.5524654702940106	38.0	32.0	31.0	15.5	16.5	14.0	26.058858009792427	25.696265388461672	0.8019660052654993	2.4624296044304894	AT [[33, 0], [0, 0], [0, 0], [0, 33]]	TAT [[0, 19, 0], [0, 0, 0], [0, 0, 0], [29, 0, 31]]	34.563836185685375	32.714296718533355	38.32190044041105	33.17942760059464	31.91233418739662	39.10045298726738	32.9101845688351	34.6461978903535	32.599790154981925	41.22140887605042	37.69889128319199	33.17603228245325	35.836613251574505	33.826440415510675	33.80332715701281	36.535808089651546	34.3023198150145	36.831037011307934	32.872552936476225	33.83529268824052
HG01528	0.8088943333381079	0.8288878502133501	0.7199447969642796	36.5	37.0	25.5	10.0	9.0	11.0	32.085614785187225	30.832132142487673	1.030509219184165	1.7823210046277016	AT [[29, 0], [0, 0], [0, 0], [0, 26]]	TAT [[0, 21, 0], [0, 0, 0], [0, 0, 0], [31, 2, 32]]	33.50554978402318	31.7609459251271	35.9674362738556	31.33605666529251	31.128336522557	36.081476493633694	31.4208895612708	32.08640671167654	32.153932697899016	35.550518644957975	34.497758237175034	31.74931909893333	34.24648472308227	31.21755320619764	32.411584629017966	36.50087550341446	32.78710233596088	33.93311720890741	31.297951549050232	31.67623301101037
HG01530	0.6555828000664524	0.6053774847793121	0.5583380180565952	45.0	37.0	31.5	28.0	28.0	28.5	33.61806082339149	32.988275457774414	1.0635009867744671	2.3344919462486344	AT [[22, 0], [0, 0], [0, 0], [0, 23]]	TAT [[0, 26, 0], [0, 0, 0], [0, 0, 0], [30, 0, 32]]	34.8720542402537	31.016006778616546	37.53529961297211	31.37755624679884	31.24960269840755	37.188081537708136	31.736242057488646	32.30768995238751	32.166118878466875	36.57201943277311	36.64858195467816	31.952787823029485	36.17361163552884	32.410726959343	32.41638604688633	38.04106111013833	33.84205017904613	36.034155378024785	32.75894381287909	32.860137252601774
HG01531	0.6302803208409372	0.5672661380277915	0.5946625140120881	37.0	32.0	36.0	27.0	29.5	30.0	33.97038135301014	33.933066657470945	1.0902146090221616	1.7499869744526328	AT [[38, 0], [0, 0], [0, 0], [0, 37]]	TAT [[0, 22, 0], [0, 0, 0], [0, 0, 0], [28, 0, 29]]	33.718984088796546	32.49924510861192	34.947417589750444	31.639158515409317	30.989621509421724	36.37178623898139	32.34702571860817	34.01688635772134	31.972126008140968	36.877396271008394	36.91427429445294	32.012297209899714	35.289966923925036	33.653415427723445	32.408619995166354	35.55813342672037	33.817744883778595	34.460383620856014	32.09466821632223	32.97658410283052
HG01536	0.5513938209444461	0.5513938209444461	0.5513938209444461	28.0	31.0	27.0	0.0	0.0	0.0	19.12254327287773	15.321838684092555	0.5513938209444461	1.545103896616656	AT [[31, 0], [0, 0], [0, 0], [0, 31]]	TAT [[0, 10, 0], [0, 0, 0], [0, 0, 0], [16, 0, 16]]	33.893269178194544	32.921075335079344	35.91525423728814	31.606141238491425	32.623098628093274	35.88601860920666	33.328641452344925	32.879499073776394	32.34931610750133	36.638655462184865	35.66524746281107	32.60663502791922	35.4628385011554	32.55394357239638	32.67187625876097	36.05804587637892	33.478900812483054	34.89514105978156	32.19245995714234	32.68833269092189
HG01537	0.4903658155493111	0.5247774517282102	0.49235110225194	28.5	30.5	30.0	33.5	31.5	35.0	32.818633197710504	33.233387358184764	1.06676072154587	2.273106146868044	AT [[39, 0], [0, 0], [0, 0], [0, 38]]	TAT [[0, 24, 0], [0, 0, 0], [0, 0, 0], [33, 2, 33]]	34.256164907868126	31.410945925127102	36.21526758307754	31.26928506289897	30.314241235040374	37.314795543584715	31.388913767019663	32.651081614844074	32.012476929689285	36.94816832983193	36.192774224940905	31.643417349085908	34.97233088157557	33.027863548800376	31.59726093611536	37.818245491157406	33.269774361517484	34.888927482536374	31.438128790905463	32.73974376162625
HG01565	0.5611990736313595	0.5397618395914106	0.4211727940508253	40.5	43.0	30.0	36.5	42.0	46.0	41.293669402110204	43.37697851650057	1.0669710782620907	2.0394711131923717	AT [[39, 0], [0, 0], [0, 0], [0, 38]]	TAT [[0, 27, 0], [0, 0, 0], [0, 0, 0], [31, 0, 36]]	43.225436054458974	41.34466954244338	45.7809955958895	40.63057627203338	40.350371355366	45.550440744368274	40.7987776096823	41.900136254382346	41.17334968270422	45.990349264705884	47.25144237453079	41.97668995545677	44.96770929301777	42.4417335680643	41.81314750664626	45.21160917527578	42.66111268084812	43.288410327660074	40.9812043729343	41.840039550200274
HG01566	0.4877993870075972	0.5158619772254087	0.5294771027240266	37.0	33.0	37.5	46.0	37.0	40.0	36.066029928970416	36.38377185420187	1.0942526789629885	1.62537044948021	AT [[41, 0], [0, 0], [0, 0], [0, 39]]	TAT [[0, 36, 0], [0, 0, 0], [0, 0, 0], [47, 0, 48]]	36.85267100442889	35.08942381759359	38.612171359935935	34.403790178515656	33.383160899036746	37.26475269343781	33.614886535552195	35.23636307965523	34.72126008140975	39.42719275210085	36.49442165994717	34.107596032100275	36.59934149914667	34.87648051026333	35.34628212358012	37.90894764489582	35.61824540563606	37.458724094014116	34.751461882105104	35.011768698362694
HG01572	0.4745231913693176	0.499800822297125	0.4519631628523621	28.5	26.0	28.0	35.0	29.0	37.5	31.591959175229288	31.411393496327463	1.0572709702439185	1.3770009714736895	AT [[26, 0], [0, 0], [0, 0], [0, 24]]	TAT [[0, 24, 0], [0, 0, 0], [0, 0, 0], [31, 0, 29]]	32.677456394554106	30.998713603450927	34.48685439743761	31.32643755699634	30.0620114812052	33.217801175318314	30.492223903177013	31.405364442199048	31.544219148989963	35.017233455882355	33.016943556235226	31.109572694728595	33.317243358354354	31.48379158102366	31.96895190526061	34.97084573629837	32.36176543515993	32.699355486086986	31.32602694947881	31.564428281744906
HG01577	0.5386111491018006	0.5274612473673731	0.6301477295777641	30.5	33.0	40.0	31.5	35.5	29.5	34.196779532446044	35.432187316804026	1.0948816801413652	1.5677144162869672	AT [[42, 0], [0, 0], [0, 0], [0, 42]]	TAT [[0, 34, 0], [0, 0, 0], [0, 0, 0], [39, 1, 37]]	34.64921537536224	33.8072330919735	36.66688909649007	33.60280578145885	32.79985729575455	38.55720494613124	32.14287443267776	34.27854070025567	33.451040376204084	37.46911108193277	35.43019254831085	33.27171368451736	35.243056289740366	33.828348372706074	34.12345927656489	34.444055331815804	34.33431457914069	34.555864304735444	33.065757454690726	32.834429622429646
HG01578	0.5618951563147061	0.6021273919639489	0.5190321416166356	38.5	42.0	33.0	17.0	14.5	18.5	28.20808909730364	25.965309148591327	0.8100047058562646	1.8028241186526008	AT [[33, 0], [0, 0], [0, 0], [0, 33]]	TAT [[0, 23, 0], [0, 0, 0], [0, 0, 0], [28, 0, 30]]	36.2232216086172	35.21592204590972	37.09595622581076	35.520943422153934	33.370739143125874	40.095433398628785	33.97622995461422	37.12109799598892	35.07588552069375	41.300452993697476	37.24586403447797	35.568422586786426	35.81812689734335	35.060575336657664	35.842818013373076	37.41288741026089	35.88663583575041	36.014472617807115	35.5558420804126	34.998060196745485
HG01602	0.4581285256104925	0.4773881576573018	0.5906667035420853	30.0	29.5	36.5	41.0	37.5	30.5	31.48982828770429	32.385013276319874	1.084237510611499	1.5418009338873775	AT [[34, 0], [0, 0], [0, 0], [0, 34]]	TAT [[0, 26, 0], [0, 0, 0], [0, 0, 0], [28, 0, 31]]	32.360626606156714	30.95125558465568	34.75950887494995	31.662594161076346	29.425615412058512	33.328201518119485	30.27966111951589	30.68231295641391	31.256996940813593	35.667903098739494	32.52420756290838	31.1428389247684	33.402833366057	30.880960061939483	30.79718843148312	33.62003151812292	31.375030994297052	32.15564818030952	31.125867141248683	30.50642690754303
HG01603	0.4883927963203744	0.4029130073535324	0.4401467063194954	32.5	21.5	21.0	20.5	21.0	17.0	25.49672436383697	23.910100348287873	0.7964559447686106	1.991645361992368	AT [[21, 0], [0, 0], [0, 0], [0, 21]]	TAT [[0, 26, 0], [0, 0, 0], [0, 0, 0], [29, 1, 30]]	34.22073377439991	32.07608226775535	37.48832243427199	31.301590275955977	31.235883631174392	37.2574069539667	32.014245083207264	31.549595064223272	31.85226152251409	36.4836856617647	35.949638537466974	32.098568969129445	35.220643095558145	32.74595596029237	32.51578184161766	35.44615654001051	33.25439542380016	34.457334722704644	32.28758217411833	32.66299793869719
HG01605	0.4266103672122799	0.3965586565226712	0.4388149068078739	25.5	25.0	25.0	38.5	42.5	36.0	31.917453968691806	33.67633366667816	1.0707083726112123	1.6968273192945598	AT [[27, 0], [0, 0], [0, 0], [0, 26]]	TAT [[0, 20, 0], [0, 0, 0], [0, 0, 0], [24, 1, 25]]	33.703811033954835	32.149037128331535	35.53890297611104	32.4104610925808	30.95543735607952	35.741185112634675	30.785016641452344	32.29945345152253	31.9127752635704	37.352120535714285	34.500921034338944	32.053351672876	34.66561447493619	32.74111693841999	32.00464835253364	34.04386272106461	32.891626638372955	34.134537455134875	31.252878364144845	32.279712925876886
HG01606	0.5741956652291732	0.6166307396112413	0.6260411685691639	47.5	41.5	39.5	41.0	30.5	28.0	30.88352527411903	33.43070450705197	1.0698171867954067	1.8822597025516798	AT [[37, 0], [0, 0], [0, 0], [0, 35]]	TAT [[0, 30, 0], [0, 0, 0], [0, 0, 0], [35, 0, 35]]	34.46041336322379	30.22468032660607	33.408781529427465	30.38291546427813	30.265040703142734	35.940805582761996	30.530057488653554	32.036604969457585	31.496220261421385	34.690684086134446	33.99393507576811	31.44029476867582	35.66424008095331	31.934769985160326	31.415105131716754	35.70014008054631	32.399223845138074	33.12458029408359	30.53582973159481	31.771362973638787
HG01607	0.493204642485568	0.4558598894187714	0.59892169517535	31.5	31.0	35.5	38.0	43.0	29.0	33.29022136404386	33.27600951756957	1.0881816715157768	1.816449894781004	AT [[34, 0], [0, 0], [0, 0], [0, 30]]	TAT [[0, 30, 0], [0, 0, 0], [0, 0, 0], [41, 1, 37]]	33.38558696484225	31.94054074872901	38.421993860936865	32.384352084348336	31.294781565206108	35.99311336924585	30.91978214826021	32.61472159708507	31.402194523803505	36.220752363445385	34.100079938829424	31.993487033275343	33.93408950174443	32.268284589789204	32.801844840087014	32.65864121870075	32.68860966791413	33.55127166068465	32.06118112810083	32.021760989425346
HG01608	0.5553755097597689	0.5553755097597689	0.5553755097597689	38.0	34.0	30.5	0.0	0.0	0.0	18.342907385697533	15.259905513983243	0.5553755097597689	2.2927710571628857	AT [[31, 0], [0, 0], [0, 0], [0, 31]]	TAT [[0, 24, 0], [0, 0, 0], [0, 0, 0], [33, 1, 34]]	33.30635901361474	30.51710830380527	36.39903910316295	31.092056115629177	29.553984367398574	35.84246449559256	30.6616278366112	32.672591435876235	30.455085581371826	38.15923713235294	35.44167941053802	31.42473652089159	33.836039328812426	31.543445199229442	30.85743978087489	35.173874978112416	32.68502874540852	33.58507969588206	31.27539679657139	31.65469826213739
HG01610	0.5824678899511747	0.5518116852169024	0.7177496197525801	38.5	38.5	42.5	33.5	37.5	22.0	32.00017240190332	33.807993379082035	1.08929059938921	1.6075839015605118	AT [[39, 0], [0, 0], [0, 0], [0, 40]]	TAT [[0, 20, 0], [0, 0, 0], [0, 0, 0], [28, 0, 30]]	33.00267920608016	31.46934986904945	34.746963832910716	31.0665217554248	29.781565206110333	35.47826885406465	30.86183358547655	31.90941379996632	31.61666624529113	34.45795036764706	34.239503684137354	31.42891757225749	35.09018138979928	32.465062262081425	31.36746958833481	35.15732796357906	32.8665226993582	33.030025857743816	31.736044019903392	32.40685592666454
HG01612	0.29539443071224875	0.36532724216541	0.3864639432698106	19.5	23.0	30.0	34.5	28.5	33.5	26.27977380870285	25.67154039794476	0.8180153465877658	1.893197525583076	AT [[26, 0], [0, 0], [0, 0], [0, 27]]	TAT [[0, 17, 0], [0, 0, 0], [0, 0, 0], [23, 1, 23]]	35.428044179561475	33.493506393467875	38.8054183904978	32.647915651663354	32.34729024097557	36.627815866797256	32.47319818456884	33.547711998040384	32.31328849897606	36.43963366596638	36.66839288196858	32.7813464989388	36.35359683436287	33.58777985676495	33.42302424877145	36.21519873927508	33.71268719113822	35.546833391223814	31.889114880325426	33.61612424795965
HG01613	0.7020952571084125	0.7170904265966165	0.7860414291539835	34.5	32.5	42.0	17.0	15.0	14.0	33.505137576718845	32.7285768474775	1.0480552388719782	1.861504788303333	AT [[41, 0], [0, 0], [0, 0], [0, 41]]	TAT [[0, 20, 0], [0, 0, 0], [0, 0, 0], [26, 0, 23]]	35.356443764011146	32.46555230318903	36.638195649272646	32.728054066884035	32.140206921155894	36.54955313418217	32.31854765506808	32.583490255515244	32.62519909994185	36.33321297268908	36.696215070207145	32.50573414343101	35.456812312153566	33.31522771054354	32.54950455167969	38.19996497986342	33.968103264348194	35.575547064953106	33.13249555079359	33.399201454642956
HG01615	0.5935381686872758	0.6264613761833492	0.5544823670405691	41.5	39.5	36.0	14.5	11.0	16.0	28.979691055789257	28.35718473050795	0.8009189746141553	1.0920060131379998	AT [[34, 0], [0, 0], [0, 0], [0, 34]]	TAT [[0, 29, 0], [0, 0, 0], [0, 0, 0], [32, 0, 33]]	38.110913663951	38.240124788168224	40.47617776591485	38.601031867980865	37.45107514675834	39.64008937316356	37.83686535552194	38.09810315528407	38.31481809218011	41.77908350840336	39.97337689420269	38.198367659248866	39.58518977209225	38.450729540154654	38.72332232337066	39.32971458588688	38.23198150145024	38.86411176720311	37.608306395961215	37.146126258986776
HG01617	0.6770381215006391	0.7271314751594642	0.9184818633593228	32.0	38.0	36.0	29.5	30.0	15.0	38.867043652161925	39.671885237421975	1.3011826397590407	1.4903001463230057	AT [[44, 0], [0, 0], [0, 0], [0, 41]]	TAT [[0, 15, 0], [0, 0, 0], [0, 0, 0], [25, 1, 24]]	33.53236918366231	31.316923432444927	36.123982383557994	31.834576322002768	31.295624817565603	35.231145935357496	30.73055370650529	31.49370014850197	32.442608651682555	35.049599527310924	33.220075072987626	31.70479409005201	34.75195964416789	31.906454794318535	32.2615080963506	32.036245841358785	32.51216418039546	33.1425649338119	31.706751897722732	31.250687100936805
HG01618	0.494565856894432	0.5459493225458015	0.5780639885779075	24.5	25.5	30.0	28.0	24.0	25.0	32.571512309495894	31.423600813821174	1.0597839790594972	1.598743522684838	AT [[27, 0], [0, 0], [0, 0], [0, 26]]	TAT [[0, 25, 0], [0, 0, 0], [0, 0, 0], [31, 0, 31]]	33.181311170649025	31.021730087813893	34.904444147871345	31.983784931729318	30.427820841306392	35.43955068560235	31.65210287443268	32.14484300127069	31.326233155512856	35.783186712184865	34.34505769498123	31.448702416629477	34.419718777846576	30.83568525158305	31.594691049705954	33.47408509893189	32.21544063799238	34.227277990042836	32.053281516725384	31.388279063531694
HG01619	0.4958327836433966	0.4277773035354793	0.4722216987079968	30.0	22.0	24.0	20.0	20.5	18.0	26.07751189573133	25.464395323976692	0.8263879727389943	1.8201035001526766	AT [[26, 0], [0, 0], [0, 0], [0, 26]]	TAT [[0, 27, 0], [0, 0, 0], [0, 0, 0], [32, 1, 33]]	33.800699874241346	32.236042212293945	37.2104630988923	33.31299579007857	30.97823760256868	35.66215719882468	31.37711346444781	33.01466648295289	32.55119712790433	37.95735950630253	35.425396218545814	32.0035707453931	35.21816616574285	32.50569161144037	33.55002819624587	35.53510768691998	33.41681707310041	34.265755856586004	32.69256891729924	32.813435337098426
HG01620	0.5206328342035853	0.5290301379810625	0.5185335082592161	31.0	31.5	26.0	16.5	16.0	14.0	24.08599406937452	22.422014552225942	0.7977438588603323	1.76938920445001	AT [[29, 0], [0, 0], [0, 0], [0, 28]]	TAT [[0, 24, 0], [0, 0, 0], [0, 0, 0], [30, 0, 31]]	31.870058505112357	30.0771067632106	33.49659682370212	30.164074504366077	29.382512243375608	34.817488981390795	30.617016641452345	30.686278112034785	30.143061209010696	36.36144301470589	33.625834144306964	30.701441961723795	33.015208953195085	30.368420082401627	30.72391041649883	31.93959026440203	31.474994089459628	31.44768631083324	30.074074746667637	30.58659985587639
HG01624	0.4047419419456347	0.4761669905242762	0.5040182673285263	25.0	30.0	33.0	25.0	21.0	20.0	25.853596303703192	24.954584640849685	0.8094838838912695	1.7949399640492911	AT [[28, 0], [0, 0], [0, 0], [0, 28]]	TAT [[0, 25, 0], [0, 0, 0], [0, 0, 0], [34, 0, 34]]	34.028377713379626	32.5666769372978	38.548378486587474	32.3385801196767	31.75698115655304	35.90799461312439	32.57454765506808	33.055695892466204	32.009038505296694	35.76628151260504	35.57397817322397	32.14060720889771	35.37881922943318	33.826495718617785	32.629614114235075	36.52845386097006	33.61183895651572	35.32542163559879	32.55270039588857	33.65740057984616
HG01625	0.5949923252372189	0.4799115051296087	0.4904179165591623	36.0	24.5	34.0	12.0	16.0	21.0	25.518515964416252	23.692885961584878	0.7933231003162919	2.5263077744080102	AT [[31, 0], [0, 0], [0, 0], [0, 30]]	TAT [[0, 14, 0], [0, 0, 0], [0, 0, 0], [19, 0, 20]]	33.73683634971841	32.32772300107842	37.920859468837584	31.801521568039576	30.044335614439074	37.7589985308521	30.806317700453853	34.29065049985456	32.14073521603924	39.89574579831933	36.545964826915046	31.59319007842887	34.96547401489178	32.30914436876112	32.34069121082736	33.38627210646121	33.01189027730525	34.3221411755625	31.929611738640904	31.97214308458045
HG01626	0.4494824567562428	0.4804184962900733	0.4631518695735168	19.5	22.0	36.0	16.5	16.0	28.5	29.342872905316877	27.860926238835827	0.8298137663192175	1.6607122905070275	AT [[37, 0], [0, 0], [0, 0], [0, 37]]	TAT [[0, 19, 0], [0, 0, 0], [0, 0, 0], [25, 0, 25]]	38.11238996117885	35.77346325681713	40.303216335246226	35.84731851740809	35.015308273602955	39.43006243878551	35.855080181543116	36.72488862352455	36.617083407074055	39.053735556722685	39.61606770471292	35.990927391807325	38.2427240186676	35.97437622703769	35.85283976476275	40.48555419366136	37.1016814766548	38.00605920265525	36.34691097955181	35.916751856010464
HG01628	0.5935527503464639	0.6372882161614665	0.4710391162932578	28.5	34.5	25.5	22.5	23.0	32.0	30.92241914350734	32.27876823338736	1.0621470269357776	1.935574552823634	AT [[24, 0], [0, 0], [0, 0], [0, 23]]	TAT [[0, 20, 0], [0, 0, 0], [1, 0, 0], [25, 0, 29]]	32.572912679752854	30.700123247573565	35.21353263045509	31.231283338954892	30.22962410404437	36.04061581782565	30.49877155824508	31.160550528942576	30.476133289510283	36.41114101890757	34.12115946058668	30.601861888669262	33.27660056486082	30.734545085858073	30.544533956336103	33.937664156890214	31.717556899762997	33.187912469607504	30.8878073584426	31.20324361917849
HG01631	0.7280565044305846	0.6706489539706932	0.8068422800078187	29.5	25.0	34.0	20.5	21.0	18.0	39.34442452244673	38.077037139211704	1.2339940753060756	2.8311327048306474	AT [[33, 0], [0, 0], [0, 0], [0, 33]]	TAT [[0, 19, 0], [0, 0, 0], [0, 0, 0], [22, 0, 23]]	34.41590573568812	31.56354953011862	37.21940477779261	30.609164386813077	29.6097687542568	38.76710945151812	32.10341906202723	34.02225998560909	31.43583293302657	39.78614101890757	37.71512234116502	30.833787267377783	36.037471115071504	32.95496483644106	32.40347216627729	37.56058483628086	33.59373252065806	34.711473891397475	33.03610213198707	33.05712573947144
HG01668	0.5940360110292942	0.5306721698528359	0.5306721698528359	25.0	28.0	29.0	8.5	14.0	14.5	25.336114750706855	24.063347011965927	0.7960082547792541	1.7537693565932448	AT [[30, 0], [0, 0], [0, 0], [0, 30]]	TAT [[0, 15, 0], [0, 0, 0], [0, 0, 0], [20, 0, 20]]	34.918448247580514	32.1631104606378	35.94888562658481	32.19829104673388	30.26662990951253	36.16472820763957	31.845059001512862	32.41954102175477	32.13533739539352	36.11846769957983	35.58546503545113	31.956203714668288	34.802298711694434	33.23011622869678	32.57849029243535	36.37331465592716	33.7245428701584	34.410250472772184	32.4686739548905	32.783910945015165
HG01669	0.5878407413609642	0.5317425792299294	0.5154435132144034	28.5	23.0	24.5	22.5	22.5	25.5	33.720777877387775	32.36735749508604	1.0519255371722518	1.6840341534541956	AT [[24, 0], [0, 0], [0, 0], [0, 22]]	TAT [[0, 17, 0], [0, 0, 0], [0, 0, 0], [28, 1, 46]]	34.48239378861611	32.632005854259745	36.05885493126918	32.316031430748666	31.54023286738235	36.349902056807046	31.809113464447805	33.472909873084404	31.948044396126715	36.802717962184865	36.5699464757403	33.09317641486232	35.931038649167064	34.132441724350876	32.54695077741078	35.13920504289967	34.26862396853863	35.29566593338736	32.569226019685466	33.33049974024233
HG01670	0.4358192980137786	0.4536001200681602	0.5067125704906866	30.0	27.5	32.0	24.5	20.5	18.0	24.75736156127164	23.41287630607952	0.7917383913916978	2.0605867167571104	AT [[34, 0], [0, 0], [0, 0], [0, 34]]	TAT [[0, 27, 0], [0, 0, 0], [0, 0, 0], [32, 0, 31]]	33.50732680846411	30.678154367585893	35.125850794074466	31.45672025884146	30.42094509129829	36.690591332027424	30.56133131618759	33.607817021081146	31.404748059565645	37.72373949579832	36.24923536771862	31.313715488108144	33.84608297714881	31.662964430884944	31.45870458390397	33.60917527578358	32.849151477058456	33.29848326965381	31.751570842262012	32.213545943590695
HG01672	0.5673899747504461	0.4304260314984587	0.6562668504945637	38.0	27.0	39.0	33.0	39.5	24.0	32.72332942555685	33.15252250077589	1.0601233738758336	1.9737453803252631	AT [[37, 0], [0, 0], [0, 0], [0, 38]]	TAT [[0, 40, 0], [0, 0, 0], [0, 0, 0], [44, 1, 44]]	32.90045929247089	32.7464643352334	40.67543040170826	33.70123299479069	32.09467129374372	34.949773506366306	32.272459909228445	33.111514260781696	33.3859125730033	36.765625	33.92713401918532	32.58721454532205	34.54823216686049	31.560635248357038	32.593684040924835	33.78208720014008	33.097913146771695	33.7865771294045	33.03690117313769	31.946209213855976
HG01673	0.4768982306366995	0.516230043472716	0.4965880179368182	30.5	30.5	24.5	22.0	18.0	16.0	25.910868215985108	25.060760715886754	0.8208903969975975	1.4274066088221449	AT [[26, 0], [0, 0], [0, 0], [0, 27]]	TAT [[0, 12, 0], [0, 0, 0], [0, 0, 0], [18, 0, 19]]	34.55202580786265	32.45097057464181	36.14867209395436	31.92073604916988	31.00525411085525	35.25287708129285	31.873113464447805	32.2743305929362	33.212613455363694	36.490775997899156	34.34797720005561	32.41976298266549	35.02347042032291	33.60854617348585	32.774623378715866	34.54946594291718	33.47921219704877	34.36702558758828	33.17991137907239	33.2042239949054
HG01675	0.5705395274051408	0.5325035589114647	0.5101985156590004	30.0	28.0	26.5	11.0	13.0	14.0	23.545479622095023	23.262457326114692	0.7797373541203589	2.167983518044593	AT [[26, 0], [0, 0], [0, 0], [0, 24]]	TAT [[0, 26, 0], [0, 0, 0], [0, 0, 0], [29, 0, 29]]	33.07805238121275	30.890802649822827	36.67382890697985	30.211270596759487	29.88327441377745	36.23148261508325	30.959431164901662	31.8452517644177	31.79437716481683	37.56177783613445	34.426386764910326	30.982674597607964	34.12821132440229	30.804595688201083	31.67509868686055	33.71870075293294	32.13486411523535	31.43197869630659	30.72858024915556	31.69514504533191
HG01676	0.4758572357713741	0.5010736021113956	0.5846675836769464	32.5	28.0	26.5	22.5	17.0	10.0	26.00796496793325	23.76688851339701	0.8052968605361714	1.8221466629059964	AT [[29, 0], [0, 0], [0, 0], [0, 26]]	TAT [[0, 24, 0], [0, 0, 0], [0, 0, 0], [28, 0, 26]]	35.0504401552846	32.23135110152519	37.09008407847325	32.125360716561104	31.034119287776083	35.82725269343781	31.33092889561271	31.908801420719854	32.221753090789576	35.13399422268908	35.494352147921596	31.875397382060648	35.08516711724638	32.653231084033074	32.72329815515991	36.44204167396253	33.48104878934834	33.95835745436301	31.57629026985799	32.24625027232659
HG01678	0.6642685064494698	0.657239210084925	0.5723624763957968	40.5	34.0	23.0	25.5	22.0	20.5	31.07764981725398	32.703920824856034	1.0825116401398769	1.6801301757293243	AT [[25, 0], [0, 0], [0, 0], [0, 25]]	TAT [[0, 22, 0], [0, 0, 0], [0, 0, 0], [25, 0, 25]]	32.257422494395534	30.510614697273148	33.986654210596555	30.26095266649177	29.580611682288453	35.26107982370225	29.9009621785174	31.026393545522748	30.050982226379794	33.53909532563025	34.144011538996246	30.991947604776783	33.70864357886152	31.365590406754354	30.935148634496088	34.11600420241639	31.950466788529514	33.00632935818764	30.150710057022486	31.378068911196394
HG01679	0.7658434248160818	0.7658434248160818	0.7658434248160818	37.0	34.0	35.5	0.0	0.0	0.0	25.133783876974	23.091313493568745	0.7658434248160818	2.1182809096838744	AT [[30, 0], [0, 0], [0, 0], [0, 30]]	TAT [[0, 15, 0], [0, 0, 0], [0, 0, 0], [22, 0, 22]]	33.76726447591449	32.922307810814985	37.23461897771253	32.75282639383378	30.23150520546168	37.94992654260529	30.878765506807863	34.709181095852664	32.68554850453821	38.619550945378144	36.035138328930906	32.783405142966444	35.94719910588875	33.84363968182279	33.14214935954241	34.62659779373139	34.4968429064866	34.25190073713867	32.940562234409626	32.692995760084465
HG01680	0.6903581545535904	0.6492155978680734	0.6235006013165978	33.0	28.5	29.5	16.0	16.5	19.0	31.733811461278528	30.667505776061244	1.0250772597916948	2.6968407360344253	AT [[32, 0], [0, 0], [0, 0], [0, 30]]	TAT [[0, 14, 0], [0, 0, 0], [0, 0, 0], [22, 2, 21]]	33.7757941932309	31.03437066707749	32.881222474309354	30.420542417769123	29.658969286154445	38.190989226248774	30.34811497730711	33.65996111391785	30.12058503779739	39.761456144957975	36.085447657444746	31.235341270347327	35.43379498874809	31.51476132100689	31.316651897204547	35.58746279110488	32.983603296063286	33.72934275018332	31.16038935096067	32.228171976336924
HG01682	0.4794316030598127	0.5552177794976	0.6105340058218776	38.5	42.5	41.0	47.0	39.0	30.5	33.65923039790359	32.96258491672127	1.0647117418601035	2.297054413030199	AT [[38, 0], [0, 0], [0, 0], [0, 36]]	TAT [[0, 23, 0], [0, 0, 0], [0, 0, 0], [31, 1, 33]]	34.59191317185193	31.58876136188569	38.153743493927664	32.131294582068485	30.782019265073128	36.95203844270323	31.968000000000004	34.430364824936085	32.65062068616793	39.42095588235294	36.0539934658696	31.701879195853568	34.46738457356028	32.45698800844294	32.27009586723596	35.62222027665908	33.71861214745789	34.71216857705222	31.820215741110673	32.958032377536824
HG01684	0.9223494753925948	0.8356156643100433	0.9385276255315608	45.5	40.0	53.5	22.0	25.5	24.5	42.01948141507482	40.4460498637884	1.3683206503076961	1.8820986257822772	AT [[47, 0], [0, 0], [0, 0], [0, 47]]	TAT [[0, 35, 0], [0, 0, 0], [0, 0, 0], [39, 1, 43]]	32.81486139209361	30.827661377291637	34.93033497931402	31.377881047858185	30.182239807997927	36.29633937316356	30.790402420574885	32.64211025888333	31.071688620332214	36.97003019957983	34.57376963714723	30.83123673495413	33.807086435788605	31.661517332915487	31.891935873680822	33.87095079670811	32.277411932948525	33.609432287445486	30.85994987832782	31.635782038175996
HG01685	0.48348560394482104	0.5866172581348177	0.6867283080560015	29.0	32.5	30.5	36.5	28.0	18.0	31.904006620233087	33.36932308010621	1.0920105882201991	1.889122524766084	AT [[27, 0], [0, 0], [0, 0], [0, 24]]	TAT [[0, 31, 0], [0, 0, 0], [0, 0, 0], [41, 0, 39]]	33.11222592815353	30.822400246495146	35.761110369678356	30.308061312446128	30.160769305614114	36.083741429970615	30.30269288956127	31.024786050000767	30.54713928147043	33.735064338235304	34.17734255526206	30.59335404122753	34.449970548700364	32.19671315200059	31.1045436236204	34.867098581684466	32.67381313466229	33.37871946277643	30.955725856245238	31.363719394680828
HG01686	0.2381353908054813	0.2915105646067098	0.3905633346966202	11.0	11.0	15.5	24.5	18.0	15.0	22.376146472657062	23.02679402738025	0.7685278521449623	1.8205495203425612	AT [[16, 0], [0, 0], [0, 0], [0, 17]]	TAT [[0, 12, 0], [0, 0, 0], [0, 0, 0], [16, 0, 17]]	34.098993930778065	29.66389616391927	35.58120912851995	30.6968981498832	29.32105211948237	34.592801175318314	30.209561270801807	31.05084278693795	31.047531160721054	33.749638918067234	34.031436813568746	30.2800029148942	34.03679146969537	31.326749191192054	30.769209699508576	32.78322535457888	31.698248173498868	33.645864690671914	30.55667744161552	30.891358448827734
HG01694	0.4025056588258944	0.4562243563278517	0.5465718919029221	30.5	35.0	35.5	50.0	46.5	33.5	32.926005103096344	34.220938653057004	1.0623510011634258	2.706879245768917	AT [[34, 0], [0, 0], [0, 0], [0, 33]]	TAT [[0, 21, 0], [0, 0, 0], [0, 0, 0], [25, 0, 24]]	35.15577669637487	31.401340317362504	39.855598558654755	31.111881472598032	31.498945934550644	37.02381243878551	32.26115582450832	34.267946539291785	32.174588526786835	39.99350052521008	37.0582510774364	31.83095435457866	35.24302608327921	32.66022692708285	32.69590751631354	37.319033444230435	33.41463449795005	36.095635058469384	31.952275451276652	33.06121482797339
HG01695	0.501495404819413	0.5370941339604403	0.6777253158165593	28.5	32.0	41.0	33.5	33.0	25.0	33.1754361768154	33.29307907169213	1.0909724596071442	1.9229360754491605	AT [[39, 0], [0, 0], [0, 0], [0, 37]]	TAT [[0, 23, 0], [0, 0, 0], [0, 0, 0], [28, 0, 28]]	33.69812455574389	31.696348790633184	36.20152141999199	32.511074466889035	30.288781500340548	36.02537340842312	30.6960726172466	32.682573217593664	32.24946274618865	36.86541491596638	35.42463158626442	31.28414753008262	33.9731011463352	31.42729945710783	31.53225650527673	34.80169847662406	32.418578702448976	33.61931226120181	31.203010932335744	31.494411020428682
HG01697	0.7596921711960645	0.7596921711960645	0.7596921711960645	30.0	20.5	26.0	0.0	0.0	0.0	25.124232811530238	22.256732990792784	0.7596921711960645	1.914076691947169	AT [[26, 0], [0, 0], [0, 0], [0, 26]]	TAT [[0, 17, 0], [0, 0, 0], [0, 0, 0], [20, 1, 22]]	34.448931051451694	32.54935295023879	37.15307620445749	31.898974378193355	32.08315765575844	37.638956904995105	32.21148562783661	32.215082900840486	31.130773898313656	35.13133534663866	36.263554844988185	31.6436359661508	35.444427663077136	33.165448462112764	32.858752920325465	35.855717037296436	33.59389974570261	35.30878777353248	32.090600370464536	32.99994553468184
HG01699	0.6431242877570635	0.5076854863731014	0.5790817013398566	32.5	24.5	43.5	23.0	28.5	39.0	34.62371560582029	35.371771440394504	1.0982583990928316	2.093730109950241	AT [[35, 0], [0, 0], [0, 0], [0, 34]]	TAT [[0, 27, 0], [0, 0, 0], [0, 0, 0], [36, 1, 37]]	35.54111761167915	33.046556770913575	38.50300280261577	32.98083673749829	32.39623131060876	38.652148628795295	32.866239031770036	33.8534423368392	32.02406897074811	36.86715467436975	35.96202905602669	32.433153277889616	35.84315295041609	33.403602075709955	33.06530250543785	37.82787602871651	34.167827631343734	35.587279533788745	32.57196818363418	33.04378592616179
HG01700	0.4508122332078746	0.4575793589888665	0.5081669810714905	24.5	25.5	33.0	34.5	35.0	37.5	32.576615405834076	33.32328700989689	1.0856294595618206	2.2960484143362785	AT [[28, 0], [0, 0], [0, 0], [0, 29]]	TAT [[0, 13, 0], [0, 0, 0], [0, 0, 0], [21, 0, 22]]	33.295806222319435	30.725558465567712	35.886026958494604	31.309048207972612	29.832646839425287	37.27381243878551	30.964526475037818	32.8508856534852	31.193322883219984	38.93067226890757	35.129396635617965	31.341151929751053	34.204875322831555	31.69935387536523	30.934890840248126	33.2386622307827	32.80710014473616	33.274207865385364	31.592924853811788	31.821994771329454
HG01702	0.5284978502653883	0.5122744197368718	0.5055196828625453	34.5	31.0	33.0	34.0	32.5	35.5	31.985242397076068	32.54422566295389	1.0493363113964955	2.5141764170183234	AT [[30, 0], [0, 0], [0, 0], [0, 30]]	TAT [[0, 26, 0], [0, 0, 0], [0, 0, 0], [32, 0, 31]]	33.540215430039915	31.13740563857649	36.20352328840251	31.730227735512	30.46764829890053	37.47667727717924	30.250844175491682	33.90687242609348	31.43901853209617	39.77068014705883	36.18036632837481	30.94790537524708	34.16522934255637	31.73870203607606	31.93156368323532	35.83277884783751	32.76014162231359	34.059627185365294	31.61840337050085	32.11304905230347
HG01704	0.5042808794086586	0.4944003760670703	0.4950449658663755	31.5	29.5	36.0	35.5	34.5	42.0	32.892421212330184	32.608434773612885	1.0725974260438136	1.6662963870445218	AT [[36, 0], [0, 0], [0, 0], [0, 36]]	TAT [[0, 31, 0], [0, 0, 0], [0, 0, 0], [39, 1, 38]]	34.32224287823282	31.448482514250497	36.579073802215404	31.160926432560053	31.389031232770087	35.769466209598434	31.457851739788197	31.812856902279577	32.11592041058832	35.10871848739496	34.544261782288345	31.036463504613728	34.954131488725444	31.290286009235622	32.74075565938935	33.879705830852735	33.376677296028696	33.89232372351511	32.15505030327244	32.283043689564444
HG01705	0.5492570133178958	0.5369339393011481	0.5596097945164501	32.5	30.5	40.0	30.0	29.5	35.5	32.5486173367354	33.487051277630265	1.0562634871497996	2.4212702500004704	AT [[39, 0], [0, 0], [0, 0], [0, 40]]	TAT [[0, 28, 0], [0, 0, 0], [0, 0, 0], [32, 1, 35]]	34.679561485045646	31.861462024341396	38.059121847057256	30.69979637472048	30.63840690169624	37.634396425073454	31.92179122541604	32.9920084508336	31.981897706874317	38.513294380252105	37.45764979841513	31.532970186097774	34.849058313573266	32.838985003640786	32.63629259647144	35.959289091227454	33.67756416540287	34.82304812627841	32.12552210075182	33.19911263427796
HG01707	0.532207198920218	0.5197305466378392	0.613947942416348	31.5	31.0	40.0	33.0	34.0	31.0	33.71267498793187	33.51398324080141	1.0897575977890177	1.8854365664141852	AT [[43, 0], [0, 0], [0, 0], [0, 41]]	TAT [[0, 23, 0], [0, 0, 0], [0, 0, 0], [27, 0, 28]]	34.60030619498059	32.660352796179325	36.2589083144268	33.29095928743644	30.71786722018616	36.123653281096956	30.735830559757943	31.38860056032701	31.6639192981569	36.658088235294116	35.72163909356319	32.04255745529736	35.42388726948694	32.489008507461314	32.72300813663095	35.44606898966906	33.370412123239085	32.99753000656092	31.41613699923728	32.59814650332657
HG01708	0.7683357699356311	0.7526040793145085	0.7988707235346627	49.5	52.0	45.5	19.5	22.0	15.5	34.5662368112544	33.50760371047277	1.0710134974860313	2.3987593472755293	AT [[47, 0], [0, 0], [0, 0], [0, 46]]	TAT [[0, 37, 0], [0, 0, 0], [0, 0, 0], [49, 1, 51]]	34.32590628246487	32.466476659990754	37.74015748031496	31.706392334695	31.53867609379561	37.686826640548475	32.82035703479576	33.835698648172816	31.994981417338764	39.02432379201681	37.97527109689976	31.924923256301177	36.02224705864585	33.121676052832896	33.013695319423185	38.065312554718965	33.863244511847036	35.849523368453546	33.12731994334072	33.177510851167234
HG01709	0.483542866537305	0.6326879552171824	0.5189601051110205	29.0	42.0	33.5	36.5	30.5	37.0	34.17371215778222	34.744956722645604	1.0921399226963266	1.262133217651664	AT [[41, 0], [0, 0], [0, 0], [0, 39]]	TAT [[0, 26, 0], [0, 0, 0], [0, 0, 0], [32, 0, 30]]	34.400760019683965	33.49152672931751	36.671827038569326	33.36506389836225	32.49518373171602	35.92488981390793	32.592423600605144	34.13637685818828	33.15644830986272	36.113740808823536	34.17635200889754	33.01737094761389	35.031565751914336	33.640492935028064	33.887053895109965	36.041323761162666	33.8185031628599	35.277642700011576	32.343587694766285	33.363803187478005
HG01710	0.6319113387828311	0.5849389671762533	0.6392004669143101	34.5	33.0	38.0	10.5	13.5	11.0	27.652679125577546	25.75799165488465	0.8242321810210841	1.3381001001994268	AT [[32, 0], [0, 0], [0, 0], [0, 34]]	TAT [[0, 31, 0], [0, 0, 0], [0, 0, 0], [32, 0, 33]]	36.17280879217016	34.398174395316595	35.573868944348064	33.422928456320506	32.886971751045955	37.215750489715965	33.30201512859304	34.78458029057395	33.940358506307994	35.974297531512605	36.4460065341304	33.85770761789381	37.77721224569935	34.609698321550695	34.44189156529445	36.66730870250394	35.43103408507719	36.073945428582455	34.07136890277122	34.34911012049404
HG01746	0.5551434334301554	0.5865841587090628	0.5140096384604528	33.0	39.5	37.0	31.0	33.0	40.5	33.56037514654162	35.229938963412536	1.0766418102887862	1.2695854400696929	AT [[32, 0], [0, 0], [0, 0], [0, 33]]	TAT [[0, 22, 0], [0, 0, 0], [0, 0, 0], [26, 0, 27]]	35.08250861173383	34.47360191033739	37.469104497531035	34.47349748279179	32.396198877825704	36.365603574926546	33.41397881996974	33.554739049893605	33.913849771193085	36.08613445378151	35.2016891422216	33.80748945628114	35.82067934331153	33.896325108532345	33.509836461773936	36.47198389073717	34.22626125165063	34.47173015321678	33.61773144953329	33.25436560473263
HG01747	0.4410899681407241	0.4908904484146768	0.4501846066590896	30.5	34.5	33.0	61.0	58.5	64.0	42.48082890835115	44.45567088520294	1.3232699044221723	1.5629322682255633	AT [[40, 0], [0, 0], [0, 0], [0, 38]]	TAT [[0, 27, 0], [0, 0, 0], [0, 0, 0], [38, 1, 39]]	36.8741319919077	34.616515174857504	39.303216335246226	35.194393434021656	33.54091395582655	37.98484941234084	33.958741301059	34.8200829773879	35.094645159659194	38.580160189075634	35.42032184067844	34.48879132090252	37.22396580628597	35.1880489985529	34.94360750825747	35.23227105585712	35.47210513265559	35.430241982169726	33.847764500780876	34.08711099193913
HG01756	0.5288268261723711	0.5659374806406077	0.5663694939846081	30.0	30.0	34.5	31.0	27.0	31.0	35.386352665333426	34.2462498706852	1.0752812132171543	1.866222961912902	AT [[39, 0], [0, 0], [0, 0], [0, 39]]	TAT [[1, 22, 0], [0, 0, 0], [0, 0, 0], [29, 0, 28]]	34.980780797200495	33.61023725157911	37.415587882023225	33.47612087596348	31.498945934550644	36.842066601371215	33.06331013615733	36.168924815138006	32.36451090941269	39.500853466386545	37.019654525232866	33.709767628278115	35.348914832882755	34.73406579226309	34.36800934504149	36.677201891087385	35.017241478730696	36.42572652541392	34.28010024334435	34.95610514320189
HG01757	0.8530800024757181	0.8470246771243609	0.4896175185308527	48.5	47.0	26.5	14.0	14.0	33.0	35.39707606371974	33.94834304631194	1.099329900097575	1.7751579699391455	AT [[30, 0], [0, 0], [0, 9], [0, 21]]	TAT [[0, 14, 0], [0, 1, 0], [0, 0, 0], [17, 0, 41]]	35.15512056427361	32.343244492374055	36.265180835446415	33.27862933952954	32.1962507702786	36.70898628795299	31.896689863842663	32.590058022933604	33.02624326852577	38.666163340336134	35.0273356040595	33.02075040307521	35.83170470163568	32.51927774142111	32.950084588737624	35.949220801961125	34.17735945888282	34.725830728262125	32.986452620491775	33.85530659784485
HG01761	0.6355105805117938	0.6008463670293323	0.713657714903996	32.0	32.0	42.5	20.0	23.0	19.0	34.33501137852562	31.78013034932239	1.0327046933316648	2.232058586770874	AT [[42, 0], [0, 0], [0, 0], [0, 39]]	TAT [[0, 20, 0], [0, 0, 0], [0, 0, 0], [26, 0, 27]]	35.99119689430805	32.428832229240484	40.066195115441076	32.35698134892378	31.15593682093861	37.14434378060725	33.22291074130106	33.4748694866731	32.703145147017935	37.205094537815135	36.83023425552621	32.851003361237375	36.34219389527421	34.45073875733918	33.703979698702966	36.81544388023113	34.366367007075354	36.3868627223959	32.090200849889214	34.385262522833536
HG01762	0.5237513963955474	0.5453781606822766	0.4818389574959919	33.0	29.5	29.5	20.0	16.0	22.0	26.744776222329488	25.719059277906126	0.8411764851201216	1.1917090587088248	AT [[31, 0], [0, 0], [0, 0], [0, 30]]	TAT [[0, 22, 0], [0, 0, 0], [0, 0, 0], [24, 0, 23]]	34.214609874788124	32.454267447234635	35.64179901241158	33.215018301290456	32.135990659358484	34.73637977473066	32.80804841149773	32.409742953811296	32.10062447854777	36.185628939075634	33.93639649659391	32.820897969594014	34.870172629925534	33.79902850875172	33.175348425038266	35.36429697075818	33.53372467838011	35.00447686310833	33.838048886790396	32.745173534882944
HG01770	0.5632133901539317	0.5170553002841733	0.5382058458034675	35.0	37.0	25.0	14.5	20.0	12.0	26.13209433832149	24.854132901134523	0.7965446517891319	2.3934921347365616	AT [[26, 0], [0, 0], [0, 0], [0, 26]]	TAT [[0, 33, 0], [0, 0, 0], [0, 0, 0], [35, 0, 37]]	35.14287276505003	33.08287629024804	36.43774189243294	32.979874826668656	31.44572373755392	38.46106758080313	31.50937367624811	34.82228754267518	33.628953555988176	41.480337447479	36.23804393160017	32.84790628615152	35.990817235806745	33.62582839445863	33.65500684765971	36.322447907546845	34.194416413426445	36.681718189186064	32.93099190062833	32.67911548323306
HG01771	0.6465415921644254	0.6059227769741237	0.5186109879309774	36.5	32.0	34.0	25.5	26.0	38.0	36.51193021170954	36.319769647229215	1.0982350332655992	1.1112415283324992	AT [[34, 0], [0, 0], [0, 0], [0, 33]]	TAT [[0, 25, 0], [0, 0, 0], [0, 0, 0], [31, 0, 30]]	36.186095467220724	34.41356493606532	38.100760709996	34.88322152681483	34.16835857684948	35.83839373163565	36.00939183055976	35.40080221681287	34.894647687912425	38.241892069327726	37.01826428472126	35.262695730590906	36.02479950461404	36.047274939397006	36.07239184725691	37.341008579933465	35.43955967915857	36.630118482497785	34.78672865288926	34.9045558143822
HG01773	0.36401999472269697	0.3518491134401752	0.34937130278214584	21.0	18.0	18.0	58.5	52.5	53.0	41.217709123508726	43.833683920135186	1.3780756943073529	0.9840319486671076	AT [[16, 0], [0, 0], [0, 0], [0, 16]]	TAT [[0, 21, 0], [0, 0, 0], [0, 0, 0], [25, 0, 26]]	33.19019629285363	33.598089662609766	34.90577872681169	33.22682357056303	31.727175428923555	34.432725269343784	31.889718608169442	33.16022902983818	32.63060956185372	35.654378939075634	33.85935979424441	33.27082099816908	33.84475389285768	33.07798659821371	33.17884475952631	34.94291717737699	33.483038190740345	32.91903052757516	32.27646823811426	32.593797657153395
HG01775	0.5546998118092995	0.5882051695695928	0.5963824566273394	39.5	39.5	46.5	39.5	35.0	40.0	37.68695262395697	36.72005931239008	1.1093996236185992	1.4610275586807806	AT [[49, 0], [0, 0], [0, 0], [0, 48]]	TAT [[0, 24, 0], [0, 0, 0], [0, 0, 0], [33, 0, 35]]	36.4308054021543	35.27716068402403	36.99306018951021	34.733238391485216	34.368079654915185	37.609176052889325	34.75801512859305	35.891960991442	35.63212651379162	38.26457457983193	38.371454886695396	35.2708756524353	38.648366585612656	35.340187846220495	34.895045516796905	38.405795832603744	36.40293451121273	38.56041835513874	34.88007118730251	35.267081161703345
HG01776	0.6401866046627733	0.639489486762959	0.5391045091897039	38.0	43.0	30.0	26.0	29.5	30.0	31.59668298738018	32.168281664884994	1.0782090183794075	2.0877465888311555	AT [[30, 0], [0, 0], [0, 0], [0, 28]]	TAT [[0, 32, 0], [0, 0, 0], [0, 0, 0], [40, 0, 41]]	32.306112964076775	30.160945925127102	34.915788068864266	30.231770540543923	29.395906982778197	35.66071865817825	29.75720423600605	31.393790474440824	30.971139989381328	37.15106355042017	34.13980606144863	30.62644719942431	33.45515095678966	30.652134239075327	31.13775880125675	33.82542461915602	31.687658215074478	32.43722743236463	30.31780045763266	30.83389334852776
HG01777	0.5494002369426928	0.4834722085095697	0.5751533730493815	34.0	27.5	33.5	34.0	35.0	30.5	33.86138886973312	34.39553088037518	1.0988004738853856	1.824510984532854	AT [[36, 0], [0, 0], [0, 0], [0, 33]]	TAT [[0, 17, 0], [0, 0, 0], [0, 0, 0], [25, 0, 27]]	34.24361638143146	32.330634725003854	38.01027625784065	32.06077527514397	32.291895047514025	36.48619613124388	32.199709531013625	31.92084998239409	33.055760624984195	37.890854779411775	34.05416724593355	32.44284530109946	35.066061530561385	32.10518650972874	32.73455248529767	33.798721765014875	32.931901925394556	34.030836324341024	32.62554026077797	32.628182031472576
HG01779	0.4559924073084452	0.4712069255957046	0.4683395406529315	31.5	29.0	35.0	23.5	20.0	24.5	27.248086338873183	26.929756198489603	0.7961772191099836	1.9099734417917844	AT [[35, 0], [0, 0], [0, 0], [0, 34]]	TAT [[0, 21, 0], [0, 0, 0], [0, 0, 0], [23, 0, 25]]	37.474848269451584	35.341804036358035	41.17843320432404	35.89781258978876	34.77254889242046	40.21275097943193	35.076163388804844	36.07129625376996	35.54109675625111	40.095686712184865	38.81236966495204	34.60265437552946	38.4169246801891	35.43687611182288	35.94130347216627	37.590877254421294	36.521476885462384	37.06761607039481	35.170159445029604	35.69965309781971
HG01781	0.5776907309761927	0.555228495543931	0.5671262490198725	41.5	45.0	39.0	17.0	21.0	17.0	30.2964967933246	28.73540466912652	0.8143351267977657	1.2207813869143571	AT [[41, 0], [0, 0], [0, 0], [0, 41]]	TAT [[0, 26, 0], [0, 0, 0], [0, 0, 0], [33, 0, 33]]	39.42148285854885	38.56740101679248	40.59935940210863	36.890429611862736	37.88333927934356	39.55977595494613	36.91146747352497	40.01472772087754	37.87873233383056	40.891379989495796	40.23913874600306	38.050546087209995	39.625364365437775	40.34471348381923	38.832812374123904	40.58623708632464	39.51220742825181	41.01184824977808	38.588239567064974	39.12920011395821
HG01783	0.5420885570705655	0.5620957104978008	0.5856784457565753	39.0	34.0	36.5	39.5	32.0	31.5	34.910282049513825	34.211559019276535	1.0911269674369075	1.8951769378202648	AT [[31, 0], [0, 0], [0, 0], [0, 30]]	TAT [[0, 34, 0], [0, 0, 0], [0, 0, 0], [45, 0, 44]]	34.53677073650828	32.684085657063626	36.83317763245696	32.92181039113543	31.562741218823987	36.65184255631733	31.701325264750377	33.74128507784871	32.7277956160089	36.1881893382353	36.36606770471292	32.2501525764932	36.4726253945719	33.895965638336115	33.541303472166284	38.431097881281744	34.02440332374192	35.145150708193434	32.62684778266081	33.923941278007746
HG01784	0.470639573637537	0.4530234197311368	0.4951313657958899	39.5	26.0	38.5	28.5	20.5	24.5	26.55082408109785	25.129935515017763	0.8102149622114562	1.5146467900002805	AT [[34, 0], [0, 0], [0, 0], [0, 35]]	TAT [[0, 25, 0], [0, 0, 0], [0, 0, 0], [28, 0, 27]]	35.10194652523375	33.58314589431521	36.86133724809822	32.99005609064448	31.968799662699052	36.54894098922625	32.44877458396369	34.033757405961516	32.766048087376426	36.545496323529406	36.461177533713325	33.13520554558621	35.802963253840005	34.56412856128967	33.521759445742376	35.51733496760637	34.53540269520641	36.500675388831	33.45979370210293	34.14361247507164
HG01789	0.7668200028322177	0.7668200028322177	0.7668200028322177	32.5	42.5	22.5	0.0	0.0	0.0	25.36666436797462	22.50512086623677	0.7668200028322177	2.0145515863239543	AT [[25, 0], [0, 0], [0, 0], [0, 25]]	TAT [[0, 26, 0], [0, 0, 0], [0, 0, 0], [28, 0, 30]]	34.626988900431954	32.35442920967493	35.984251968503926	32.23433147197343	31.021729964648266	37.568774485798244	31.598402420574885	34.95202008603928	32.17523323136045	38.745535714285715	36.02476365911303	32.38889243129504	34.278246816994155	32.588480362788374	33.173173286071055	35.34993871476099	33.479105519003106	32.96059588591718	32.05486143900047	32.960005697910205
HG01790	0.6694358586846045	0.6211048519900171	0.4998307294299225	46.5	44.0	31.5	29.0	33.0	37.0	33.75267222950141	34.25480188972033	1.08693349098253	1.9022909298317576	AT [[30, 0], [0, 0], [0, 0], [0, 29]]	TAT [[0, 26, 0], [0, 0, 0], [0, 0, 0], [27, 0, 30]]	34.52955328339439	31.853697427206907	39.20125450420392	32.43885620057715	30.756170336976613	36.186398139079344	31.69546747352496	33.530978735130674	32.524473491264885	35.74258140756302	36.141491728068964	32.27064792632605	34.117503133920344	33.784465357211985	33.304334165793925	35.124846786902474	33.98136882348532	34.71703137663541	32.75189772273272	33.14325635568367
HG01791	0.4740254132914918	0.4543352167822803	0.5332785899529283	30.5	27.0	30.5	41.5	39.5	33.5	31.509344183159786	31.10186558157178	1.1190108117045052	1.344829999282393	AT [[28, 0], [0, 0], [0, 0], [0, 29]]	TAT [[0, 27, 0], [0, 0, 0], [0, 0, 0], [31, 1, 32]]	30.57099896112417	29.85716376521337	34.24089149873215	29.39604492248498	28.202283267927218	30.714281341821746	29.19553403933434	29.661844180100736	29.45334108664324	32.66590073529412	31.053472125677747	29.47809730281196	30.034163507574267	29.622049348805913	29.71591879481189	32.27709683067764	29.778248058171247	30.457218941762186	29.668833763120624	29.730572639975872
HG01892	0.21146593102521066	0.2370052946755984	0.20775600241073325	12.0	14.5	10.5	20.0	20.0	18.0	17.374594855527207	17.776371599020656	0.5639091494005617	1.97908878092262	AT [[13, 0], [0, 0], [0, 0], [0, 13]]	TAT [[0, 16, 0], [0, 0, 0], [0, 0, 0], [19, 0, 18]]	34.282792935644366	31.69499306732399	38.20459095155479	32.08187485165336	31.83472253754095	37.132743633692456	31.736169440242058	32.247768643120686	32.08422875635224	37.222098214285715	34.74772348116224	32.189941793206465	35.90672244793161	32.237655885633174	33.317747522758395	35.15365084923831	33.39118262704778	34.35791748678167	32.80568772019032	32.729860401199915
HG01917	0.5009311742364436	0.4434960638101261	0.5469918329919532	35.5	27.0	32.0	39.0	37.0	29.5	33.36107854630715	33.72350770716232	1.0512499290314101	3.174994030068453	AT [[34, 0], [0, 0], [0, 0], [0, 34]]	TAT [[0, 31, 0], [0, 0, 0], [0, 0, 0], [36, 0, 36]]	35.175816064300946	32.264666461254045	35.171493393834254	30.826094017414327	31.531054389777182	38.48325783545543	33.12071406959153	36.57237557219186	31.370692488559648	44.60441832983194	38.7145141109412	32.14993487033275	34.03880019936264	33.08998737245721	32.84733746878273	36.661530379968475	34.15376631164982	36.518698622206784	32.905440743834674	33.73389921402357
HG01918	0.5378429916370563	0.5327206774309889	0.4954674832050458	37.5	32.5	30.0	38.5	34.0	36.0	33.677987724984476	35.076209524466364	1.0900284630511008	2.002353605069364	AT [[32, 0], [0, 0], [0, 0], [0, 32]]	TAT [[0, 18, 0], [0, 0, 0], [0, 0, 0], [25, 0, 28]]	34.293865164853194	33.19446926513634	39.4007740557854	32.84308361128809	31.097687542568032	35.280668462291864	32.311963691376704	33.76685191138872	32.33865952013754	32.33199842436975	36.17454469623245	33.88121806141318	36.05003700291493	34.366807075110835	33.76248288085072	38.39362633514271	33.700785381071285	34.60997259851028	33.190171793847384	32.74453670962444
HG01920	0.5615593369541453	0.5858965794866684	0.5324519629780139	35.0	32.5	37.5	15.0	12.0	19.0	25.12788773188056	25.119590330701055	0.8022276242202075	1.7581751174523756	AT [[38, 0], [0, 0], [0, 0], [0, 39]]	TAT [[0, 20, 0], [0, 0, 0], [0, 0, 0], [24, 0, 24]]	34.61955273661764	32.770921275612395	34.7042573068197	32.39397119264451	31.53300035676061	36.83135406464249	31.6911104387292	33.99467230055573	31.744343033398227	37.71615677521008	35.816418740442096	32.493965258104765	34.97086586820921	33.34296221876065	33.497704019979054	36.77709683067764	33.873955564269195	34.27806723013392	32.48875894381288	32.828618591945826
HG01921	0.5390226701800578	0.4129825433220344	0.5540635363823566	33.5	24.5	36.0	32.5	38.5	33.0	30.88611130266878	33.94275664678092	1.0619551113995171	1.1804272454626021	AT [[30, 0], [0, 0], [0, 0], [0, 30]]	TAT [[0, 14, 0], [0, 0, 0], [0, 0, 0], [19, 0, 21]]	33.229427524741645	31.85438299183485	35.343520619244636	32.354120601131804	32.264586644179936	35.5748347208619	31.63876550680787	32.091948743857074	32.41843855080525	34.20059742647059	33.908035590157105	31.551279365281786	34.67482744559061	32.43199100402791	32.375501490373004	32.906146033969534	32.996886154342945	34.222723939639536	32.59889950241529	32.059484506711804
HG01923	0.5775069966312092	0.5641612467090594	0.5242251011086869	32.0	31.0	30.5	28.0	28.5	32.5	32.05196193365975	33.93348046484361	1.0828256186835172	2.0335418427716405	AT [[28, 0], [0, 0], [0, 0], [0, 30]]	TAT [[1, 28, 0], [0, 0, 0], [0, 0, 0], [34, 2, 36]]	34.84755864180655	31.07997226929595	35.51754971306553	30.784207173106473	30.699802160023356	36.522251469147896	31.99993948562784	32.3422587608506	31.08343235658484	37.31496192226891	35.43966356179619	31.118116978347803	33.992916584857504	32.145649949766344	31.53363409328929	34.076343897741204	32.70683431457914	34.41499749141291	30.617785929611742	32.185203029947544
HG01924	0.6643877491649239	0.6123430112665147	0.5655746984084971	36.5	38.5	29.0	8.5	13.0	13.0	26.581718502172265	26.294044622228352	0.8191081839019612	1.3610776633557258	AT [[29, 0], [0, 0], [0, 0], [0, 29]]	TAT [[0, 20, 0], [0, 0, 0], [0, 0, 0], [27, 0, 28]]	36.36809010880857	32.9225543059621	36.629253970372346	33.88387112893353	32.43625336490124	37.014569049951035	33.018735249621784	34.946478053858755	33.10679341642859	35.69009322478992	36.22200403169748	34.17077636385166	36.27725000377581	35.90609532412229	34.19049383710626	35.244353002976716	35.228518789751995	36.56092007255606	34.359277957360256	34.58508320624759
HG01926	0.5850010033328343	0.6162605989307721	0.5222269230665256	36.5	36.5	34.0	32.5	29.0	38.0	33.834873457002956	35.97906824373254	1.1058923076702896	1.33757081721573	AT [[35, 0], [0, 0], [0, 0], [0, 34]]	TAT [[0, 20, 0], [0, 0, 0], [0, 0, 0], [22, 0, 25]]	33.79055716550932	33.38517177630565	37.03710129454157	33.105960099439095	32.50225407842247	37.219086679725756	32.57120726172466	34.09331128768046	33.68772280231588	35.846244747899156	35.36888294174892	32.6453120303149	34.94437480177009	33.42520715622206	33.94140014500926	35.07494309227806	33.604610798124774	34.48647292655629	33.564213852467944	32.981196896314785
HG01927	0.5577905834878462	0.641112448037604	0.5627324877329234	33.0	30.5	40.5	15.5	8.5	18.5	28.56392662574995	26.641711783164936	0.8197831302775921	2.364263228533749	AT [[42, 0], [0, 0], [0, 0], [0, 42]]	TAT [[0, 27, 0], [0, 0, 0], [0, 0, 0], [34, 0, 33]]	36.796435015583135	34.692381759359115	42.266115040704655	34.819448088046066	32.53267602893004	40.117899118511254	34.159092284417554	36.328694560541344	34.53944075038556	40.533055409663866	38.34259001807313	34.576256364944754	37.91587500566372	35.85787101471984	35.30347216627729	37.119243565049906	36.031988997745344	37.92300567326618	34.77554207678059	35.32782675001257
HG01932	0.5706531586826785	0.5165229676161127	0.5283916019822917	36.5	34.0	31.5	15.0	19.0	16.5	25.7292255706503	24.92723887030587	0.8051681554015875	2.124179572014882	AT [[29, 0], [0, 0], [0, 0], [0, 29]]	TAT [[0, 17, 0], [0, 0, 0], [0, 0, 0], [23, 0, 25]]	34.12718027229482	32.77300107841627	39.56639530228213	32.56825194568327	31.771608341711804	36.92715475024486	32.44440544629349	32.245900886418966	33.24607488686067	37.700072216386545	35.792593493674396	32.94963609367741	35.22376946428841	32.187348492529466	33.41834367195682	35.111276483978294	32.937328089771015	36.25440932422524	32.258871172774484	32.37028874997905
HG01933	0.7754937104846189	0.7754937104846189	0.7754937104846189	28.5	27.0	41.0	0.0	0.0	0.0	26.04913454244535	23.874064622918034	0.7754937104846189	1.9890476722206372	AT [[38, 0], [0, 0], [0, 0], [0, 39]]	TAT [[0, 18, 0], [0, 0, 0], [0, 0, 0], [23, 1, 21]]	35.61690086937504	33.162902480357424	39.26411317229414	33.198053692113575	32.42736678234359	37.25566234084231	33.476090771558255	33.9720295779176	33.6905797284656	38.484965861344534	36.88026553593772	32.876390267896994	35.68266602226216	33.471578811536226	33.60131313945057	37.37305200490282	34.50224888853009	35.87511095673652	33.25892565285294	33.308964991369336
HG01935	0.4936915039511589	0.4793754425388514	0.4977129187727032	40.5	38.0	44.5	48.5	48.0	52.5	36.29928970415833	37.430083795992964	1.084902317324769	1.7536175306886868	AT [[39, 0], [0, 0], [0, 0], [0, 38]]	TAT [[0, 20, 0], [0, 0, 0], [0, 0, 0], [28, 0, 24]]	37.02463229263492	36.03515637035896	40.35352996129721	34.699821359417356	35.167872085103625	40.11606268364349	34.9766293494705	35.97989865123471	35.83365357874245	40.65756302521008	37.482274433477	35.23858409014311	37.806603132410025	35.517084051505634	35.86518972045436	37.33102784100858	36.153160841660956	37.86797113195168	36.285203210692615	35.452233915972585
HG01936	0.6452501971797361	0.6550267153188231	0.7142273805517195	21.0	21.0	34.0	12.5	12.0	15.0	32.09468312530171	30.54101865581572	1.0293276955010076	1.90353895128045	AT [[33, 0], [0, 0], [0, 0], [0, 33]]	TAT [[0, 22, 0], [0, 0, 0], [0, 0, 0], [26, 0, 22]]	33.10142708732025	31.084208904637194	36.49312691845723	31.26558732776175	31.091330717088837	36.12307174338883	31.275243570347964	32.22062493302102	32.71051500518292	37.506204044117645	34.27691853190602	31.48978420673887	34.89506275392307	31.362604038970257	32.00912752759204	33.684643670110304	32.509580841776284	33.00061749835977	31.15107325754549	32.029025824940085
HG01938	0.5895067193815875	0.5152940976734655	0.6448429442611396	48.5	43.0	36.0	21.5	28.0	11.5	29.17140197227777	27.949239628952718	0.8508344403445592	1.1726125329345325	AT [[33, 0], [0, 0], [0, 0], [0, 32]]	TAT [[0, 19, 0], [0, 0, 0], [0, 0, 0], [25, 2, 25]]	37.004428891683524	34.672708365429045	37.2426264513546	34.96467163862135	34.977491648558356	37.25266283055828	34.59945537065053	35.976224375755905	35.31679012969939	38.01808692226891	38.355328096760736	35.77140853153096	38.11798643729894	36.16152194150775	35.910400386691364	36.78795307301698	36.53379675814069	37.87908610242754	35.508989212944456	35.443766653818436
HG01939	0.5777980152888271	0.5653768570654202	0.6504427328073733	35.5	40.0	44.0	14.0	17.0	10.5	28.479208330459965	26.63829787234043	0.8056620213182237	2.3659547994283168	AT [[38, 0], [0, 0], [0, 1], [0, 38]]	TAT [[0, 31, 0], [0, 0, 0], [0, 0, 0], [37, 0, 38]]	38.79331838810213	35.439393005700204	41.12972107300147	35.058251820759786	33.66344501021633	39.759977962781576	34.7741482602118	35.19219522650377	35.384180719540865	41.67144826680671	39.697396774642016	34.95307020340496	39.12774312425428	35.60837104697999	35.844864255216315	40.030992820872	36.648311315369135	37.818455482227634	35.201558130243704	35.69439091015736
HG01941	0.5397844408334594	0.5397844408334594	0.5397844408334594	43.0	50.0	41.5	0.0	0.0	0.0	20.06589200744776	16.853408738232353	0.5397844408334594	2.1762924377975112	AT [[42, 0], [0, 0], [0, 0], [0, 42]]	TAT [[0, 16, 0], [0, 0, 0], [0, 0, 0], [19, 0, 21]]	38.67280879217016	36.10432136804807	40.24876551448018	35.79989756274282	32.7576946777803	39.78651444662096	35.03885022692889	36.590471378924974	35.11952317144085	40.072282037815135	40.59085221743362	35.40752953607637	38.684463306701296	35.880158166886346	35.02658503182148	39.65776571528629	37.00545211309026	37.63995986260662	34.76878654705263	36.244029763201546
HG01942	0.3616362420156585	0.4568036741250423	0.4559761312371346	29.0	32.0	29.0	58.0	44.0	40.0	34.62978415281705	36.5144315321218	1.0849087260469754	2.387047654556868	AT [[30, 0], [0, 0], [0, 0], [0, 29]]	TAT [[0, 23, 0], [0, 0, 0], [0, 0, 0], [31, 0, 30]]	36.366176390179895	33.24054845170236	40.28973708794875	33.22431260852728	32.59831998183764	39.29297257590598	33.59434795763994	34.100996647223624	34.17742017040427	38.56965598739496	38.57571597386348	33.36700339767355	37.659256014861576	33.7622335081526	34.01157657294772	38.57117842759587	35.079423246587744	36.5111342672996	33.167744161551596	34.80335087395888
HG01944	0.4093720676249196	0.3963761289701602	0.5167606014936599	31.0	31.0	34.0	30.0	32.0	19.0	27.178332528791124	26.6059864133246	0.8055385846812934	1.9669478395278368	AT [[28, 0], [0, 0], [0, 0], [0, 28]]	TAT [[0, 16, 0], [0, 0, 0], [0, 0, 0], [22, 0, 22]]	36.3481054185576	34.666923432444925	38.15961564126519	34.37280915439293	32.647877274348915	39.516374877571	34.258251134644475	36.56871660619422	34.34623163856092	40.46159401260504	38.14444598915613	33.86691686175203	37.37591940916162	35.622187606573696	35.57982760009667	38.515321309753105	35.976282875578804	36.37347072671838	35.11878473105001	35.30468736907376
HG01945	0.5388059527626207	0.5723770408636486	0.4573054066066859	34.5	32.0	29.5	32.5	26.5	38.0	34.09644162471554	34.974412910790036	1.0463767778288575	2.7522066559358858	AT [[28, 0], [0, 0], [0, 0], [0, 30]]	TAT [[0, 22, 0], [0, 0, 0], [0, 0, 0], [29, 0, 29]]	36.90866094373667	33.73011092281621	40.0643267049246	33.48657697160489	32.356436285797685	39.53660626836435	32.3495552193646	35.86327102374501	33.65265593001795	42.263819590336134	39.70155011817045	33.904409688379594	37.07007898989594	33.3667886407418	34.642350761298644	37.451584661180185	35.52901354522861	36.52772953571842	33.410489231104485	34.53610631630105
HG01947	0.5478835594835069	0.5082304170540176	0.4836256111490215	31.5	35.0	33.0	14.0	19.5	21.0	22.696262326736086	23.84289113417704	0.7913873636983988	1.769346072178973	AT [[32, 0], [0, 0], [0, 0], [0, 32]]	TAT [[0, 19, 0], [0, 0, 0], [0, 0, 0], [28, 0, 28]]	31.467275411449503	30.941180095516874	35.74549579607635	29.84895501505328	29.05542762624461	34.098524730656216	31.239019667170954	31.96481881229045	31.055975526508732	35.77622767857143	33.83541290143195	30.65366502400233	32.03635347600852	30.59542090273105	30.51396922581165	33.226405182980216	31.585348202907408	31.896414650148586	30.578632913231395	30.948404585141862
HG01948	0.2890517938393776	0.2536420999407229	0.2779726587438142	18.5	14.5	19.0	33.0	31.5	36.0	25.60692366043721	29.704369116176423	0.8046576963636728	2.139944238246571	AT [[17, 0], [0, 0], [0, 0], [0, 16]]	TAT [[0, 14, 0], [0, 0, 0], [0, 0, 0], [22, 0, 23]]	38.02955328339439	35.87957941765521	39.40624582944081	35.09704056265537	34.21652125968929	40.723157443682666	34.112024205748874	36.91123562822457	35.69270346117867	41.87198004201681	39.847699151953286	35.77784862590065	38.06924831221398	35.96505765348917	36.939668089905744	40.00420241638943	36.7772101096189	38.02381228049863	35.413031634765545	35.94978716629519
HG01950	0.5993494292988786	0.5273187722629589	0.5430683373637331	27.0	24.0	28.5	21.5	25.0	28.0	31.53351493000483	31.298975826752642	1.0766091600368743	1.7748856196092104	AT [[30, 0], [0, 0], [0, 0], [0, 29]]	TAT [[0, 17, 0], [0, 0, 0], [0, 0, 0], [23, 2, 24]]	32.39138279840341	29.62149899861347	32.649139196583484	30.684305862659127	30.04585995524276	34.887885651322236	29.62240242057489	31.672162770403713	31.518810204030036	37.35363051470589	31.55378492979285	30.686156985270678	32.10430291039253	30.27414671914317	30.761790058809318	32.376116266853444	31.45416015546163	31.318436185403886	31.189717793193626	30.237364046186592
HG01951	0.5219339088018687	0.5393898923738376	0.5000855126194649	32.5	37.5	26.0	19.0	20.0	17.0	24.457899455209986	24.175178454429464	0.8270645016398843	1.7245609155503168	AT [[31, 0], [0, 0], [0, 0], [0, 28]]	TAT [[0, 20, 0], [0, 0, 0], [0, 0, 0], [27, 0, 27]]	31.963201924654165	30.455453705130182	33.92112638462565	31.277654936351485	30.91895047514027	34.367868511263474	30.80518003025719	31.323795526569604	30.910423988066643	37.611672794117645	33.19301751703045	30.53461892312877	32.331455498331096	31.489755099407333	31.052211391283326	30.39187532831378	31.60758913383193	31.82088688201922	30.22627392583445	30.90178227279583
HG01953	0.5525053885101311	0.5295117040893765	0.6090364655708059	43.5	46.5	45.0	21.5	26.0	16.0	27.865560995793395	27.558260629676887	0.8255827644404258	1.977377458769907	AT [[46, 0], [0, 0], [0, 1], [0, 43]]	TAT [[0, 24, 0], [0, 0, 0], [0, 0, 0], [28, 1, 29]]	37.42749740281043	35.002857803112	40.336981182436936	34.65166335619433	33.19459669834269	39.04226860920666	34.828187594553704	35.513694330899135	34.28110383536015	38.56161370798319	38.76324204087307	34.475200626702254	38.14885744060655	36.137077968163844	34.457649238701364	38.0404482577482	36.40363512648556	37.80842113388136	33.93722078959794	36.14057079653433
HG01954	0.4756765133584318	0.4952059567474403	0.5526211401384479	30.5	34.5	38.5	21.5	22.0	18.0	25.958347700158612	23.778302700093107	0.810989465397982	1.6956145812669374	AT [[40, 0], [0, 0], [0, 0], [0, 40]]	TAT [[0, 21, 0], [0, 0, 0], [0, 0, 0], [21, 0, 22]]	35.68060036087265	31.673910029271298	33.147604430802076	31.567877175230173	30.852949761619048	35.687836679725756	31.197119515885024	32.55922472787397	31.915215027937197	36.893021271008394	35.09726470179341	31.729470491250762	35.04253069731615	32.47084143677472	32.47604930314992	33.792067939064964	33.42343687831207	34.60557292269692	31.745759633893872	32.70612609140118
HG01967	0.640919648105853	0.6266769892590562	0.7355658882755777	28.0	28.0	32.5	16.0	17.0	12.0	30.476587821529552	29.838511672816306	1.0071594470234833	2.2059897695190167	AT [[28, 0], [0, 0], [0, 0], [0, 28]]	TAT [[0, 24, 0], [0, 0, 0], [0, 0, 0], [28, 2, 29]]	31.912734430532012	30.98204436912648	35.32643800880822	30.66203200539669	30.47235105244381	36.55619490695397	30.127588502269287	32.88617400756289	30.45050944302581	38.56899947478992	34.086942165994714	30.930652845210012	32.942668136714445	30.91619735835492	31.28329171030372	34.373227105585705	31.879035745794862	32.42233028443518	31.305469799876512	31.290388128236494
HG01968	0.5237354691564264	0.5866517430485947	0.4591187554293349	33.0	34.5	27.0	34.5	28.5	36.0	34.37635335494104	35.30087244387737	1.0712770960017814	1.87666019584914	AT [[32, 0], [0, 0], [0, 0], [0, 31]]	TAT [[0, 33, 0], [0, 0, 1], [0, 0, 0], [37, 0, 37]]	36.670512329815736	33.960021568325374	37.61791004937942	34.77446314132594	32.248078357603866	37.95543584720862	33.18904689863842	34.62107503176718	33.441230753672286	39.912027310924366	37.06021479215904	33.92925005237701	36.57537267221458	33.80075212225673	34.368146298235715	36.468919628786544	35.01783541595788	35.01948979198024	33.643936367268374	34.187783848100416
HG01970	0.8348109463227252	0.8409895302820523	0.748959438373628	61.5	56.5	46.5	18.0	16.0	20.5	33.61878491138542	31.688196144694643	1.0791458574415715	1.717254739778472	AT [[49, 0], [0, 0], [0, 0], [0, 46]]	TAT [[0, 21, 0], [0, 0, 0], [0, 0, 0], [27, 1, 29]]	33.05180709716223	32.12483438607302	37.51501401307888	31.65083886119752	31.107774138098787	35.859880019588644	30.99472314674735	31.18238184907913	31.899173261193837	35.73788734243698	33.53838801612679	31.811761598090744	33.795290812704835	31.91498990718295	32.39365987271409	32.314043074767994	32.3996246086069	33.16958048705183	31.3464388188719	31.67305726399759
HG01971	0.5831944628051997	0.4854523740668981	0.5470403886598924	33.0	33.0	29.5	41.5	56.5	41.5	42.52061926763672	43.56653677713025	1.3166056811814355	2.132850575877796	AT [[28, 0], [0, 0], [0, 0], [0, 29]]	TAT [[0, 25, 0], [0, 0, 0], [0, 0, 0], [32, 1, 31]]	36.08177046311991	32.91872592820829	40.09408781529427	34.11975165211308	33.33370090487465	37.96620959843291	33.07387594553707	34.05649198548661	33.76089045078755	39.654280462184865	36.238547893785615	34.082436851549915	36.549380012384646	34.3588526448711	33.9811487956175	38.546751882332345	34.8713087954607	36.59283701902667	33.963988668143685	34.25196075145381
HG01973	0.4585407322519057	0.4923279441020461	0.6753054420437157	20.0	17.0	31.5	16.0	11.5	7.0	23.39552444658989	22.78985482258009	0.8253733180534303	1.611320710939644	AT [[29, 0], [0, 0], [0, 0], [0, 29]]	TAT [[0, 23, 0], [0, 0, 0], [0, 0, 0], [30, 0, 31]]	31.013696757613868	29.18883068864582	32.90684638996397	30.081212757186226	28.650277300295137	33.611043095004895	29.798111951588503	29.541680062462678	30.174348342730013	34.73857668067227	30.18636174058112	29.573532760678077	30.105858543142382	28.71607384808236	29.08785144606461	30.31001575906146	29.452793523201038	31.051908455868173	29.11684160825192	28.93089189053309
HG01974	0.5417343075327152	0.5106692621507061	0.6099328423814054	26.5	24.5	35.0	25.5	26.5	26.0	29.79708295979588	31.11600400013793	1.0630258110075923	1.4048253314752006	AT [[28, 0], [0, 0], [0, 0], [0, 27]]	TAT [[0, 23, 0], [0, 0, 0], [0, 0, 0], [32, 0, 32]]	31.80321504729619	30.106794022492682	33.871480048044845	30.853002535946732	30.16245581033309	32.160412585700286	29.29767019667171	30.785560097368304	31.322541905797287	35.038668592436984	30.66886208814125	30.75301737094761	31.37830571959342	29.59124551814403	29.925279948441148	31.57345473647347	30.66552396219561	31.47377561653352	29.61106671993608	29.47695698077793
HG01976	0.4790639389295309	0.4653763978172586	0.4875562089626926	31.5	25.5	30.5	40.5	34.5	38.0	33.97355354803117	33.875478464774645	1.0950032889817851	1.2753332844371583	AT [[23, 0], [0, 0], [0, 0], [0, 24]]	TAT [[0, 27, 0], [0, 0, 0], [0, 0, 0], [32, 0, 34]]	34.45338728197277	32.15873517177631	35.341518750834105	33.82238378992867	32.5625790549087	35.220096718903044	31.76467170953101	32.94284970682344	32.489115869845534	37.08291754201681	34.248175309328516	32.884779697761914	34.31389044116536	33.41127077322961	32.88285668251027	32.379180528804056	33.15289270495159	34.254795260700085	32.486470780517934	32.8897244892829
HG01977	0.5506408619071487	0.5636294919331443	0.6088537650702345	34.5	38.5	37.0	32.0	34.0	27.5	31.48051858492518	33.16348839615159	1.0613802120818951	2.4630519308070555	AT [[37, 0], [0, 0], [0, 0], [0, 38]]	TAT [[0, 26, 0], [0, 0, 0], [0, 0, 0], [35, 1, 31]]	34.419787850620594	31.281351101525193	35.105832109969306	29.980799260452965	29.468880744656698	37.38448824681685	30.103479576399394	34.41473384467	30.86248830682881	38.44406512605042	35.98627137494787	30.454668840691923	34.536950053616465	32.1468020978312	31.387126399742204	34.90903519523726	32.68732088179496	33.10304503878662	31.822830784876327	32.41877545206214
HG01979	0.412236750285198	0.3797590410505702	0.5417923216033392	31.0	27.5	42.0	50.0	50.5	41.5	35.925522377767045	36.59291699713784	1.0771347346161626	1.9095346294931743	AT [[40, 0], [0, 0], [0, 0], [0, 42]]	TAT [[0, 34, 0], [0, 0, 0], [0, 0, 0], [38, 0, 42]]	37.69030564820385	34.0521799414574	39.59709061791005	34.958338017964	33.735186326338656	38.981145935357496	34.400096822995465	36.11691850763177	35.166447551386746	40.61209952731093	37.90290907827054	34.948716080196036	37.798462491126855	35.28466352667914	35.61185853540643	38.78567676413938	36.29559333175719	36.59202655242947	35.425580212835506	35.16275493958539
HG01980	0.4696718719420368	0.4420399363423012	0.6166650423900615	28.5	24.5	33.0	35.0	33.5	23.0	30.605854768636647	31.045380875202593	1.0464618901164682	2.4171376100020447	AT [[32, 0], [0, 0], [0, 0], [0, 31]]	TAT [[0, 27, 0], [0, 0, 0], [0, 0, 0], [33, 0, 30]]	32.15725299360271	29.66744723463257	32.54437474976645	29.160089445214805	29.26679207342782	36.1027485308521	29.62583963691377	33.893415392152356	29.77849973453341	38.65910582983193	35.01970665925205	29.972080779005474	31.96911389346181	31.021061266625495	31.01339724482397	33.0141831553143	32.147140740057324	32.683802246150286	30.15632150510297	31.6067268857569
HG01982	0.5409141736163073	0.5993913815748271	0.4502509217612636	37.0	41.0	33.5	20.0	16.0	28.5	27.82766705744432	25.74912928032001	0.8333002134089058	1.3423250515251404	AT [[37, 0], [0, 0], [0, 0], [0, 36]]	TAT [[0, 20, 0], [0, 0, 0], [0, 0, 0], [27, 0, 25]]	35.859560391492145	34.183045755661695	36.82076604831176	34.410785893640146	33.43463172574839	36.195916993143975	32.66723146747353	33.899386089805425	34.5865041842591	37.84745929621849	36.434206867788134	33.77167269381769	36.64016553140717	33.745375277667684	33.952912269394986	34.54815268779548	34.85020672475334	34.8158311141986	33.491428467656995	33.765153927368395
HG01991	0.8357446630594951	0.7822795162644433	0.9206828152958448	55.0	40.0	51.0	14.5	14.0	7.5	31.05337562926695	30.93048036139177	1.0560773469569984	1.4365281952359543	AT [[51, 0], [0, 0], [0, 0], [0, 51]]	TAT [[0, 24, 0], [0, 0, 0], [0, 0, 0], [33, 3, 32]]	32.77248619388703	30.46558311508242	33.989990657947416	30.585816187585106	29.75039730159245	34.00177522037218	30.164586989409987	30.716131600300063	31.53370161555381	33.89643513655462	33.559119977756154	30.881199843324442	33.38347102445213	30.41099425769405	31.322838959155728	33.19173524776747	31.78182321429601	32.126394195515424	29.910471071078337	30.956012971125002
HG01992	0.5894011404838271	0.526711757894747	0.6121066344453023	43.0	33.5	37.5	35.0	34.5	28.0	29.24846562306048	31.714438428911343	1.069146254831128	1.880941787884328	AT [[33, 0], [0, 0], [0, 0], [0, 33]]	TAT [[0, 22, 0], [0, 0, 0], [0, 0, 0], [30, 0, 29]]	31.270900541308986	29.792843937759976	36.38676097691179	30.44861272470612	28.920377517594787	33.82933398628796	29.5255189107413	30.134095745495184	30.181364245442825	34.821953781512605	30.85280828583345	30.168335139960465	31.474981498542533	29.67006166296443	30.430540562313706	29.51969882682543	30.21114756745224	31.116514221759097	29.911905713144225	29.413601246836823
HG01997	0.6781698155413274	0.6631961744916394	0.5211322081689789	26.5	29.0	24.0	15.5	18.0	25.5	29.735880284118338	30.613297010241734	1.074835179348519	0.9925868621306724	AT [[19, 0], [0, 0], [0, 0], [0, 21]]	TAT [[0, 21, 0], [0, 0, 0], [0, 0, 0], [32, 1, 33]]	31.19648422549073	29.000639346787857	32.14840517816629	30.18661070094567	29.46236175526222	31.86410381978452	28.983334341906204	30.393591451185717	29.885128814502057	31.435169380252105	30.73256985958571	29.50860349240761	31.177206204407124	29.28310582249546	30.29716426327237	32.05209245316057	30.442621627388004	30.76720311836672	29.377637743798356	29.41398250406395
HG02002	0.6135247261784275	0.5741541555145712	0.5865988761267097	33.0	35.0	30.5	12.0	16.0	13.0	28.112268119440042	25.663540122073172	0.8366246266069466	1.412042662699086	AT [[31, 0], [0, 0], [0, 0], [0, 30]]	TAT [[0, 35, 0], [0, 0, 0], [0, 0, 0], [38, 0, 39]]	35.52072283886489	34.47334000924357	36.1868410516482	33.722544941223504	33.00042162617975	36.544962047012724	33.58139788199698	34.481238230836354	34.40620180517281	36.505711659663866	36.96644306965105	33.49222543063007	36.688027669118426	33.694201469219216	33.869644727302024	35.945193486254595	34.82391202809381	36.38219289105013	32.047924309011	33.46267449850011
HG02003	0.5143503694594294	0.5078350234704992	0.6058692627839348	29.0	23.0	28.0	32.0	26.0	22.0	31.72408799393145	32.92561812476292	1.0819093978284549	1.4136323987522592	AT [[29, 0], [0, 0], [0, 0], [0, 27]]	TAT [[0, 16, 0], [0, 0, 0], [0, 0, 0], [18, 1, 21]]	33.36956640603641	30.53772916345709	33.784198585346324	31.93384052267986	30.579865728278147	34.62285749265426	30.810057488653555	31.36018616329093	31.272722675903214	34.40040703781513	34.14458501320728	31.306255180768986	34.08352086511305	31.257896822836493	31.542004350277928	34.12335843109789	32.28397119116129	33.23437922118019	30.777467039552537	31.43659818002045
HG02008	0.41392015185964864	0.4084054182033533	0.41005554110518505	18.5	13.5	21.0	29.5	22.0	34.0	31.748810426867113	32.175212938377186	1.073954988608818	2.173487874759324	AT [[16, 0], [0, 0], [0, 0], [0, 17]]	TAT [[0, 21, 0], [0, 0, 0], [0, 0, 0], [24, 1, 26]]	32.58592596642791	29.828377753812973	32.173495262244764	30.14358705293008	29.492167482891702	36.97554480901077	30.49083207261725	33.482202728149545	30.18211008014563	37.21858587184874	34.405237731127485	30.95131215784152	32.37691622237997	31.192040039449548	31.5675501490373	35.35510418490633	32.051182396392555	32.66435104781753	30.657483746776595	31.757951936451544
HG02089	0.7574626168675691	0.764110390045141	0.7955178479377482	39.5	43.0	38.5	30.0	32.0	26.0	40.089821391628156	39.546018828235454	1.3327506803112923	1.7075794899616998	AT [[40, 0], [0, 0], [0, 0], [0, 41]]	TAT [[0, 33, 0], [0, 0, 0], [0, 0, 0], [45, 0, 47]]	32.651867242604844	31.29227391773225	35.053116241825705	30.420904695873777	30.445399409723354	34.373898139079344	30.33157034795764	31.303724796766637	31.28771521755619	36.10084033613445	34.06756568886417	30.678969949262623	33.852803914757374	31.498041348289753	31.797679851768308	34.26571528628962	32.4097676725157	33.44459881903439	30.949605927432536	30.892275979956764
HG02090	0.7830968061402992	0.7830968061402992	0.7830968061402992	31.0	31.5	34.0	0.0	0.0	0.0	25.660402730846148	22.549639642746307	0.7830968061402992	1.495180436496485	AT [[29, 0], [0, 0], [0, 0], [0, 28]]	TAT [[0, 30, 0], [0, 0, 0], [0, 0, 0], [35, 0, 37]]	33.835420197933175	31.993159759667236	36.39383424529561	32.812802158677805	31.78253818960205	35.5477166993144	31.88308623298033	32.81587287006843	31.924670695016808	36.20532431722689	34.59994091477826	31.385194159280747	34.604884384769896	33.04186445208447	32.33193426246677	33.08588688495885	33.52521926663169	34.484697618771946	31.555696800203396	32.679756498131425
HG02104	0.5188491822144422	0.5256138390881637	0.5419014999918743	32.5	37.0	37.5	20.0	22.0	20.5	28.63505965105855	26.821890410014138	0.8381409866540991	1.809904944991732	AT [[33, 0], [0, 0], [0, 0], [0, 33]]	TAT [[0, 26, 0], [0, 0, 0], [0, 0, 0], [32, 0, 32]]	36.12756301602056	34.13757510399014	39.76137728546644	34.60837736886157	33.91518827230565	37.69729431929481	33.6688895612708	35.52908035946662	34.80958460799434	39.806066176470594	36.492892395384395	34.45483280349059	38.113682016583354	34.52542560349516	34.642173527753165	36.60970057783226	35.576254620312646	37.137239010458885	34.42817709657502	34.471652896717
HG02146	0.5042624729061358	0.4450293697249581	0.5427169149998268	30.5	26.5	28.5	34.0	37.0	27.5	31.49455209985518	31.95886065036725	1.06639113122773	2.0922863846483906	AT [[34, 0], [0, 0], [0, 0], [0, 34]]	TAT [[0, 18, 0], [0, 0, 0], [0, 0, 0], [25, 0, 26]]	32.06922193668325	29.59436912648282	31.41572133991725	31.255318617346877	29.381214932053318	33.551114103819785	30.48971860816944	33.41151885362605	31.591156170202012	38.61472557773109	34.91314472403726	30.220903435020627	33.407711709534674	31.214105979187604	31.758277612180773	34.64051829802136	31.93764524071757	33.42024622747096	30.877819344059855	31.51308424527827
HG02147	0.5212130030178637	0.5776374746911441	0.4725267446026332	37.5	38.5	36.5	44.0	37.0	51.0	36.5366526446452	36.393289423773226	1.1327695932254904	1.8083704074669815	AT [[38, 0], [0, 0], [0, 0], [0, 37]]	TAT [[0, 22, 0], [0, 0, 0], [0, 0, 0], [29, 0, 31]]	35.40040461479578	34.081512863965486	37.68183638062192	32.708853327336996	33.474815943956145	37.44499877571009	32.37996974281392	34.02885837198977	33.560324122064074	37.27094275210085	37.62557347421104	33.55757371494157	36.86592862213227	33.760565197754694	33.87824861032788	37.68928383820697	34.41614817292223	34.53016093551002	32.687629390186316	34.226713981666144
HG02215	0.7395612654828573	0.6759430921079878	0.6446098682850301	31.5	31.5	36.5	11.0	15.0	20.0	33.86228535963037	32.915893651505215	0.9978207550165534	2.174789726993439	AT [[34, 0], [0, 0], [0, 0], [0, 32]]	TAT [[0, 23, 0], [0, 0, 0], [0, 0, 0], [28, 0, 32]]	36.539860025151725	34.46595285780311	42.08221006272521	34.26300141163537	33.335582006291965	38.734482125367286	33.961972768532526	36.163045974371926	34.51899982302228	38.474330357142854	38.23592381481996	34.87869485612264	37.73329205116975	35.07847510899321	34.90383468943848	38.45858868849589	35.82625894509829	38.09694724248389	33.98129517306505	35.42068173819778
HG02220	0.9629175588317448	0.9629175588317448	0.9629175588317448	25.5	28.0	25.0	0.0	0.0	0.0	31.83970071029584	28.424118073037	0.9629175588317448	1.5328130001709972	AT [[21, 0], [0, 0], [0, 0], [0, 22]]	TAT [[0, 25, 0], [0, 0, 0], [0, 0, 0], [30, 0, 29]]	33.3089835420198	32.547327068248336	37.45015347657814	33.323726717385604	32.47831868452632	35.370194662095976	31.64084720121029	33.444449547604826	33.17553662174804	36.595555409663866	35.37065549840122	32.902515007150605	36.161000437993685	33.265325873558666	32.64727302022074	34.314043074767994	33.542884574354595	34.778588244374966	32.712781026404684	32.529578857401425
HG02221	0.4895735038191917	0.531148196629365	0.5118772551887547	29.0	34.0	33.5	33.0	33.0	35.0	32.2662574994828	33.73081830407945	1.0466743874755131	1.749663367566045	AT [[37, 0], [0, 1], [0, 0], [0, 35]]	TAT [[0, 21, 0], [0, 0, 0], [0, 0, 0], [30, 0, 31]]	34.47159494778282	33.282406408873825	37.22300814093153	33.113193169183866	32.25407842246943	36.33869980411362	32.43621180030257	33.17406880080834	33.25652921396607	38.04224658613445	35.09165160572779	32.3475464788989	35.596351059491624	32.87089489644493	32.705051156046075	36.90448257748205	33.64909842635467	34.501833198255575	32.73628010024334	32.83886226140001
HG02223	0.5697789228825032	0.6219539485679234	0.6176595046373354	34.0	37.5	43.0	14.0	11.0	13.0	25.59702779118681	23.93282526983689	0.8043937734811809	1.7072803000869103	AT [[37, 0], [0, 0], [0, 0], [0, 40]]	TAT [[0, 27, 0], [0, 0, 0], [0, 0, 0], [34, 0, 36]]	33.67209798239379	31.841703897704512	36.202855998932336	32.71097702657123	31.87020400220543	36.282443682664045	31.7993706505295	32.60212189408901	32.29414962202614	37.62509847689076	35.078722368969835	31.766489647571074	33.962090891241644	31.862221525812725	32.89855796342544	32.09718087900543	32.66109249851516	34.83671027748832	32.42652453419533	32.43826565668415
HG02224	0.7350977601545997	0.8305191040208219	0.8409005928210821	32.0	30.0	40.5	15.0	9.0	11.5	35.40831666781601	34.25669850684506	1.0796748352270684	1.8025715408943168	AT [[36, 0], [0, 0], [0, 0], [0, 36]]	TAT [[0, 21, 0], [0, 0, 0], [0, 0, 0], [26, 0, 28]]	34.87213625676636	33.4215529194269	37.51194448151608	33.776886656922635	32.72665650439464	37.12910137120471	32.433307110438726	34.230040263935464	33.407213106464745	39.032759978991606	37.426508410955094	33.74562993596342	36.35228285330232	34.51019881467007	33.722323370659794	36.06251094379268	34.7295769206373	36.38701709698584	32.90898194893401	34.36188433242278
HG02230	0.9243012975390026	0.93639797412402	0.7895380879021684	56.5	63.5	46.0	7.5	7.5	15.0	35.16043721122681	32.888892720438626	1.04699616004418	2.0711945027653487	AT [[52, 0], [0, 0], [0, 14], [0, 35]]	TAT [[0, 28, 0], [0, 0, 0], [0, 0, 0], [32, 0, 41]]	35.206927661435834	33.931397319365274	38.630588549312684	33.863258754013174	32.848376739207986	38.35238124387855	32.59276248108926	34.689676816852675	33.77480848481784	40.303013392857146	37.66999165855693	33.379746950747396	36.379106190814205	33.33885135446526	34.5792717312495	36.023288390824725	34.98113528506104	36.03315194319015	33.58678676497294	34.03378525581941
HG02231	0.6751690922726286	0.7845316204111443	0.7154487423608891	48.5	52.5	49.5	46.5	36.0	42.0	41.905627198124265	39.9349977585434	1.3224961601216434	1.7589164560073252	AT [[49, 0], [0, 0], [0, 0], [0, 49]]	TAT [[0, 24, 0], [0, 0, 0], [0, 0, 0], [40, 1, 38]]	33.59333479140467	32.092104452318594	37.43360469771787	31.46620195130482	30.879058151980022	35.231145935357496	32.58161573373676	33.4271192149298	31.36659671832731	36.450794380252105	34.723602808285825	31.656151793115388	35.124571445832274	32.57710635709216	32.686208007733825	35.85221502363859	33.14277847294702	34.29169078769634	32.95806849961864	32.679735549932126
HG02232	0.6243509960352508	0.5882195726535813	0.5423842812779776	42.0	38.5	35.5	32.0	33.5	36.5	35.11726777463623	34.406945067071284	1.1000469930144896	1.8542155843964223	AT [[36, 0], [0, 0], [0, 0], [0, 37]]	TAT [[0, 29, 0], [0, 0, 0], [0, 0, 0], [37, 0, 36]]	35.49699272786921	32.198105068556465	36.35072734552249	32.727279541280964	31.552330295462646	37.052491429970615	32.72867776096823	33.067438264517214	33.0540666953202	38.61150866596638	36.403604198526345	32.65482187263734	36.35352131820997	33.23265095443946	33.95158301780391	34.71222202766591	34.143905800402486	34.495735401952835	32.527948280245525	33.252421611838244
HG02233	0.5436950782328066	0.5251148553472922	0.4721562521495426	38.0	35.0	33.0	37.5	37.0	42.5	33.96107165023102	35.21317976481947	1.0802362738572868	1.3567971349432328	AT [[29, 0], [0, 0], [0, 0], [0, 29]]	TAT [[0, 15, 0], [0, 0, 0], [0, 0, 0], [20, 0, 21]]	34.82940565367161	33.997119087967945	35.97103963699453	33.77293907481668	33.00661628774365	35.955405239960825	32.416605143721625	34.097414228631784	33.332376810861376	36.991727941176464	37.09073057138885	32.9980779916379	35.783767047771526	34.7044325440351	33.62942882461935	36.21458588688496	34.86071595384589	35.882135000578906	33.34763738059783	34.19740326121567
HG02235	0.7104068773288313	0.6927604068804584	0.6267996702333161	35.5	34.0	33.0	20.5	21.0	26.0	35.10078615267913	33.82968378219939	1.120641834659565	1.3713596634139549	AT [[32, 0], [0, 0], [0, 0], [0, 32]]	TAT [[0, 33, 0], [0, 0, 0], [0, 0, 0], [39, 0, 42]]	34.167833123735576	32.18316900323525	35.690778059522216	31.47284788067309	31.37161482826841	35.315652546523026	31.877470499243568	33.33788024923835	31.938184208530327	35.04654674369748	34.790230084804676	31.797524161740192	34.77240941837459	33.03033375425142	32.324063481833555	34.74058833829452	33.32740645488672	33.69071050905021	31.955072095303816	32.925365755559646
HG02236	0.5597540417750582	0.5673583320239252	0.5392309783162811	35.5	36.5	31.0	34.0	34.0	32.0	35.70188262878422	35.098451670747274	1.0958565043201842	1.3007638691824719	AT [[33, 0], [0, 0], [0, 0], [0, 32]]	TAT [[0, 25, 0], [0, 0, 0], [0, 0, 0], [32, 0, 29]]	35.74922084312975	33.96503620397473	37.832777258774854	33.32049119914053	32.75578114357993	36.16169809010773	33.10418154311649	35.53603086391402	33.985171794806966	36.532825630252105	35.92277213958015	33.752097357466226	35.259835978915895	34.70988911727024	34.723072585192945	36.254071090877254	34.88394581908557	36.423410906564776	33.918606762793736	34.428528933652856
HG02238	0.7530377907181067	0.7530377907181067	0.7530377907181067	28.0	22.0	35.0	0.0	0.0	0.0	24.660988897317427	23.27225076726784	0.7530377907181067	1.4737905533940343	AT [[34, 0], [0, 0], [0, 0], [0, 35]]	TAT [[0, 25, 0], [0, 0, 0], [0, 0, 0], [28, 0, 32]]	33.71974957624802	32.84199661069173	36.983317763245694	32.76343239765644	33.03107060616872	36.8100208129285	33.38468986384266	34.32783722959629	32.25970217176953	36.425256039915965	35.59001807312665	33.262331368816106	35.123891800456114	33.91701768777709	34.27107870780633	36.34083347925057	34.27355134097186	36.60603604646675	33.15534086369085	33.98423438521225
HG02239	0.6142250072300737	0.5742212075732982	0.544680641322844	33.5	26.5	32.5	25.0	23.0	31.5	33.315426522308805	33.52953550122418	1.0726018782972928	2.2455088824277194	AT [[32, 1], [0, 0], [0, 0], [0, 31]]	TAT [[0, 27, 0], [0, 0, 0], [0, 0, 0], [36, 1, 34]]	34.86172015965881	31.67642119858265	34.842386227145326	31.73265125110869	29.79275451626504	36.89523139079334	31.57079576399395	33.77539460187694	31.65833185851895	38.98089548319329	36.56843458918393	31.975259835490657	35.29751853921554	32.95392329459043	31.92534439700314	36.414200665382594	34.06603659345285	35.04191270116939	32.649584135401156	33.0392653047544
HG02259	0.547694618153781	0.547694618153781	0.547694618153781	47.5	44.5	40.0	0.0	0.0	0.0	18.855734087304324	17.199731025207765	0.547694618153781	1.279693057785937	AT [[38, 0], [0, 0], [0, 0], [0, 37]]	TAT [[0, 20, 0], [0, 0, 0], [0, 0, 0], [22, 0, 21]]	35.08628137131609	35.0671776305654	39.424129187241434	34.941723194543336	34.19871566179093	37.245623163565135	33.471491679273825	35.5764325846997	34.46531236568655	36.74478072478992	37.10835186987349	35.299860631621144	35.66363595173007	35.33830754057865	35.80258599854991	35.83593066012958	35.277956855938505	36.5594535139516	34.397995133112985	35.0034983492819
HG02260	0.5175557361133862	0.5344073677328698	0.5909755924593103	27.0	29.5	38.0	16.0	16.0	15.0	28.242534997586368	25.378702713886685	0.8242554315879855	0.8037706314251688	AT [[36, 0], [0, 0], [0, 0], [0, 35]]	TAT [[0, 33, 0], [0, 0, 0], [0, 0, 0], [42, 1, 42]]	36.15183990376729	35.386589123401635	36.5992259442146	34.39634473884745	33.910031459799555	36.05992899118511	34.055104387291976	35.440560939389755	34.47321315702981	35.38110556722689	35.363478381760046	35.00527413669032	36.060881122472104	34.29371480187662	35.58785144606461	36.711521624934335	34.78961936120033	35.1481996063448	34.49856535793412	34.63604179584723
HG02271	0.5119354176226932	0.5167619614720587	0.4911008366729325	43.0	36.5	32.5	23.0	19.0	19.5	25.125646507137443	24.982275250870718	0.785761338676692	1.3923695351385301	AT [[32, 0], [0, 0], [0, 0], [0, 33]]	TAT [[0, 24, 0], [0, 0, 0], [0, 0, 1], [28, 0, 26]]	34.70968888402865	33.1183561854876	35.771520085413044	32.98894427163363	33.80014919080206	37.012579578844274	33.49867473524962	33.8534423368392	33.995234242661745	36.757024684873954	35.79798067565689	32.98894162013463	36.46409206929362	34.336547058335555	33.033078224442114	35.47198389073717	34.325146033594926	36.183474200146655	32.20282933207424	33.98799249216537
HG02272	1.1174171386556069	1.1174171386556069	1.1174171386556069	63.0	60.0	72.0	0.0	0.0	0.0	40.05368595269292	34.864822924928454	1.1174171386556069	1.1963413730606207	AT [[75, 0], [0, 0], [0, 0], [0, 72]]	TAT [[0, 37, 0], [0, 0, 0], [0, 0, 0], [44, 0, 43]]	37.20884138006453	35.121822523494075	38.147070599225934	34.07315519244463	34.585509032530084	36.19095861900098	34.47720423600605	36.22226304750532	34.82653654590044	37.412519695378144	38.4680418462394	35.726100144833815	37.41680385434445	37.2689666614436	36.08337227100621	36.69427420766941	36.458000565105316	37.07861525992821	35.75674644971489	36.415708635685675
HG02277	0.840800962374363	0.7946971221537223	0.7771958641781735	43.5	44.0	45.5	13.5	17.0	19.0	36.620474450037925	33.83320114486706	1.1017391920767514	2.3363567207388622	AT [[47, 0], [0, 0], [0, 0], [0, 47]]	TAT [[0, 25, 0], [0, 0, 0], [0, 0, 0], [34, 0, 35]]	35.55249056810104	32.80150978277615	39.86654210596557	32.24430036602581	31.664385560924984	37.466454456415285	32.091909228441764	35.15317135902264	33.17336232397037	39.594701943277315	36.86179271513972	32.81430302147002	35.650390418510526	33.011761127446015	33.270224764359945	35.79425669760112	34.71090537945669	35.60125043417853	32.710456543057425	33.29290610179149
HG02461	0.5471976676750312	0.6016746108585765	0.5356371535692206	35.5	41.0	37.0	34.0	32.0	37.0	35.350699951727464	36.35032242491121	1.0712743071384412	1.7741150383019284	AT [[43, 0], [0, 0], [0, 0], [0, 42]]	TAT [[0, 28, 0], [0, 0, 0], [0, 0, 0], [33, 1, 32]]	36.448849034939045	35.04365274996149	40.50940878152943	35.1245736986096	34.483897123212145	37.730901077375115	34.01011800302572	35.29042085763714	35.589399034207275	40.22150735294117	36.817079104685114	34.71200845319318	38.28368398000333	35.577364438258684	35.59414323692903	37.09236561022588	35.62568980330875	37.18602138088071	34.485998619838014	34.909386469139115
HG02465	1.1187461315201035	1.1187461315201035	1.1187461315201035	65.5	60.0	63.5	0.0	0.0	0.0	34.90935107923592	28.92479051001759	1.1187461315201035	1.4362190498315168	AT [[64, 0], [0, 0], [0, 19], [0, 43]]	TAT [[0, 32, 0], [0, 0, 0], [0, 0, 0], [44, 0, 51]]	30.604242987588172	30.855584655677088	35.69985319631656	32.78185861160039	30.57214672591055	31.1693805093046	30.176956127080178	28.603821246497954	30.87195661517457	30.776851365546218	29.05241206728764	31.030688370483052	32.0399480448868	31.213921635497226	31.06196729235479	29.45088425844861	30.893889942855164	30.77650418741075	31.27147423092289	29.674259690636998
HG02571	0.8515804450848986	0.9074075866073391	0.8158816185693354	51.5	43.0	47.5	15.5	9.5	17.0	36.2703951451624	33.44998103382876	1.1078813557415186	1.5550646238417265	AG [[46, 0], [0, 0], [0, 31], [0, 16]]	TAT [[0, 17, 0], [0, 1, 0], [0, 0, 0], [22, 1, 39]]	34.02085953305266	33.030249576336466	37.21273188309088	31.76795462779048	32.093406415204484	36.635161606268355	32.911019667170955	33.05744117331864	33.29768917654793	35.653164390756295	36.861010704851935	32.76948652316885	35.02549425322077	33.56681076198464	33.409530331104484	34.965154964104364	33.7915799306881	35.21465786731504	32.44481168052882	33.5872157329356
HG02582	1.0642503509341317	1.0642503509341317	1.0642503509341317	82.0	77.5	54.0	0.0	0.0	0.0	36.58816633335632	29.886651263836683	1.0642503509341317	2.0001008093834143	AG [[55, 0], [0, 0], [0, 42], [0, 13]]	TAT [[0, 17, 0], [0, 0, 0], [0, 0, 0], [22, 1, 56]]	35.16750505768495	32.17029733477122	39.06726277859335	32.225624305113115	32.49515129893296	36.608992409402546	31.937319213313163	32.10298687977465	32.24674487396658	35.52278098739496	36.417628249687205	32.202266330239304	35.428826025886934	32.6760712672707	32.64608072182389	35.58404832778848	33.74000253720757	34.271930840183714	31.697708204699808	32.58091870422818
HG02586	0.8134522280028887	0.7259349340340554	0.7479972464652483	49.5	43.5	41.0	16.0	21.0	18.0	34.13216329908282	32.152315597089554	1.076386281498772	1.6191631171954868	AT [[42, 0], [0, 0], [0, 17], [0, 24]]	TAT [[0, 19, 0], [0, 1, 0], [0, 0, 0], [24, 0, 36]]	34.12007217453114	31.66744723463257	36.02896036300547	32.12128821097078	31.42269646158337	35.533147649363364	31.860332829046897	32.53970513939283	31.650658609966374	35.015953256302524	35.849419574586406	31.52858873575573	35.42637930253281	32.37382135252965	32.1709256424716	35.5083172824374	33.149528021727726	34.02879086102428	32.218719354955866	32.5447453536894
HG02594	0.4413216698029927	0.5392796672029838	0.5407305753985171	24.5	33.0	36.5	19.5	15.5	17.0	25.1369905523757	23.078140625538808	0.7925776927074155	1.8328807835546508	AG [[40, 0], [0, 0], [0, 24], [0, 16]]	TAT [[0, 15, 0], [0, 0, 0], [0, 0, 0], [20, 0, 32]]	33.45316857127235	31.73450932059775	38.042306152408905	31.03838898674562	30.6147634028476	34.857094760039175	30.837930408472012	32.828916548018185	31.37480090005815	34.637276785714285	35.39905116085083	31.554194259480237	34.60680249505369	32.44178887117141	32.0902521549988	33.412712309578005	32.953153922003935	34.00571185982787	31.629099625903457	31.46115365923145
HG02611	0.8276794985207552	0.8159775550321289	0.7420952479175693	57.5	51.5	31.0	19.0	18.0	15.0	35.091269567616024	31.947929238939277	1.1011735936841351	1.0316889897748205	AT [[30, 0], [0, 0], [0, 11], [0, 20]]	TAT [[0, 21, 0], [0, 0, 0], [0, 0, 0], [24, 0, 35]]	34.3038438405599	31.922569711908803	32.5678633391165	31.398168621719197	31.73940258813609	34.937928501469145	32.596913767019664	32.401843261531866	32.300735721689875	34.72094931722689	34.670148060614494	32.17364571282827	33.969793538837955	32.427363977399466	32.155063240151456	32.608212222027674	32.84504581389582	33.73945428582455	32.92874005738568	32.517986123912785
HG02620	0.8399048957777164	0.8139510000602959	0.7606293194747326	52.5	52.0	43.0	15.5	17.5	18.5	36.27442934970002	33.65816062622849	1.0878768173882802	2.033292634458934	AG [[41, 0], [0, 0], [0, 31], [0, 9]]	TAT [[0, 27, 0], [0, 1, 0], [0, 0, 0], [29, 0, 42]]	36.073623489529226	32.41937297796949	36.198318430535174	33.19790378393234	32.041416663963936	37.40698457394711	31.948586989409986	34.274759258408736	33.09997977397416	37.30429359243698	37.84067843736967	33.09845966059701	36.726223739257826	33.95563769091093	33.922105856763075	39.19716336893714	34.379136657459675	35.51896877773918	33.67918497802637	34.25753716210554
HG02624	0.5781060965413064	0.6691286094689589	0.5685242275378593	45.0	51.5	45.0	44.0	36.5	45.5	43.13016343700435	42.534466705748464	1.1433653909372503	1.4520795875813262	AT [[46, 0], [0, 0], [0, 20], [0, 25]]	TAT [[0, 7, 0], [0, 1, 0], [0, 0, 0], [14, 1, 40]]	42.01976597955055	39.315883531042985	43.80835446416656	38.93031768042074	37.77112184996594	41.559500489715965	39.44735854765507	39.88719974280072	39.57548100017698	41.32464548319329	42.37442652578896	39.34627121268708	39.9619549621664	41.03640787884933	40.284798195440274	42.48196462966206	40.73181715959613	41.80112693450658	38.98095013256819	40.26986308256942
HG02634	0.8160960467746021	0.7860507196794176	0.7795544327399184	67.0	60.5	60.0	21.0	22.0	22.5	40.929418660782005	35.644642918721345	1.0718873450173878	3.252318916500128	AG [[62, 0], [0, 0], [0, 34], [0, 27]]	TAT [[0, 15, 0], [0, 0, 0], [0, 0, 0], [22, 3, 61]]	39.14511454972934	36.73902326297951	39.97931402642465	36.54928856075654	34.586319852106506	40.869551909892266	36.415310136157345	37.53255561169032	36.483035420827754	39.810563287815135	40.00769845683303	36.83212031225804	38.88902146169065	37.6764123030979	37.06013856440829	49.39949220801961	37.60164687836973	38.65790590868743	37.22137071877384	45.052542273466166
HG02643	0.6015645660400079	0.6634903301911851	0.5536070193665398	34.0	37.5	29.0	27.5	24.0	28.0	32.09806220260672	34.492189385840895	1.0881241415135436	1.565297350454787	AT [[30, 0], [0, 0], [0, 0], [0, 30]]	TAT [[0, 25, 0], [0, 0, 0], [0, 0, 0], [29, 0, 29]]	33.495871835529556	31.46267909413033	35.24956626184438	32.64765331234618	30.42201537313917	35.18407198824681	30.581385779122538	32.4008328357752	31.00651025206685	36.23060005252101	35.019671903239264	32.40497900365273	34.113092990590694	33.060473947627955	32.6947152179167	34.57257923305901	33.00681297897001	33.92945081239628	32.504340246249946	32.60315731259741
HG02666	0.8128152704003354	0.8239478997907114	0.6348839926877474	44.5	51.5	42.0	15.5	17.0	30.5	35.900868905592716	32.49408600296561	1.0959307016633737	1.1824892642369795	AT [[43, 0], [0, 0], [0, 2], [0, 41]]	TAT [[0, 24, 0], [0, 1, 0], [0, 0, 0], [29, 0, 40]]	33.29711848652195	32.52047450315822	34.404243961030296	32.63900860722807	32.40330165731521	35.258998530852104	31.907558245083212	33.47117990171313	33.09312820772129	35.920200892857146	35.589722647017936	32.82915076379337	34.44599839905756	33.845593724940784	33.206791267219856	35.630362458413586	33.31229277068833	35.25429354328278	32.83879344786257	33.53000201102713
HG02676	0.5448893298014341	0.5590310131470129	0.5544487917277751	28.5	30.5	29.0	29.5	30.0	29.0	33.767912557754634	35.56581261422808	1.10889758345555	1.4180785509570306	AT [[32, 0], [0, 0], [0, 0], [0, 32]]	TAT [[0, 12, 0], [0, 0, 0], [0, 0, 0], [15, 0, 24]]	34.435753731751326	32.8474657217686	33.51594821833711	32.219428100288575	31.32941977751111	36.009580068560226	32.28321936459909	33.220410600284765	32.51829191211792	35.77018776260504	36.019776171277634	32.61869540266531	35.24621286493181	34.55332602103361	32.572101828727945	36.0298546664332	33.98060477802317	34.974142256184635	33.382105110231365	33.38163010507617
HG02702	0.8559642735682562	0.8095211570765719	0.7936481932123255	52.0	51.0	45.0	15.5	19.0	18.0	35.32149506930556	31.82471809372737	1.1111074704972557	1.3601768973871309	AT [[40, 0], [0, 0], [0, 14], [0, 25]]	TAT [[0, 20, 0], [0, 0, 0], [0, 0, 0], [23, 1, 34]]	33.2929356443764	32.003497149899864	35.48658748164953	31.55612187535135	30.820808873609447	34.85617654260529	30.9175915279879	31.590058022933608	32.024296513538786	34.90986081932773	33.945137633810646	31.632614022462906	34.375118937940826	32.370586120763555	31.888810118424228	32.88443354929084	32.32358911076641	33.68893520126587	31.66923328369593	31.87288632669136
HG02716	0.8534385815884035	0.8248569134623525	0.7939870169021921	55.5	52.5	52.0	15.0	16.5	19.0	36.464036962968066	34.10017586813339	1.0840976576933774	1.293700403081374	AG [[59, 0], [0, 0], [0, 41], [0, 16]]	TAT [[0, 10, 0], [0, 0, 0], [0, 0, 0], [11, 0, 32]]	36.136147411012075	34.42723771375751	36.094888562658475	34.56001948806356	32.41085849576752	36.453874877571	33.36651134644478	35.005633889067504	34.59185143984021	37.71858587184874	36.21246350618657	33.44395660451262	36.73617676821072	35.882646806706425	34.66921775557883	36.984416039222545	35.26324105201852	35.41306780903864	34.72429448298406	34.38720232608805
HG02757	0.544314793346946	0.4722194277723362	0.5709439467676142	37.0	31.0	42.0	36.0	39.5	37.0	42.19284876905041	42.088865133280464	1.0739183760628934	1.4484335017794068	AT [[38, 0], [0, 0], [0, 0], [0, 39]]	TAT [[0, 45, 0], [0, 0, 0], [0, 0, 0], [57, 1, 56]]	42.387719394171356	41.368240640887386	44.20152141999199	41.82092218516159	41.21710504978432	44.13531464250735	39.57324054462935	41.753532662778056	41.933165625869094	43.861639968487395	44.58129431391631	41.08200872646451	43.57565963359563	42.37885393527693	41.437186820269076	45.70154088600946	42.32509990254815	43.12716606846514	41.67864017724185	41.188056174691226
HG02769	1.0718827308085952	1.0898975666205042	0.971715902770088	59.5	70.5	74.0	1.0	0.0	9.0	42.73791462657748	33.458739956550225	1.0898975666205042	1.705107874556074	AG [[79, 0], [0, 0], [0, 53], [0, 24]]	TAT [[0, 12, 0], [0, 0, 0], [0, 0, 0], [20, 3, 61]]	38.785964240800475	36.00238792173779	41.20232216735621	36.643268498044954	36.13699607563325	38.93208251714007	35.56728593040848	36.976607112784954	36.56088033777464	38.525472689075634	40.978294870012505	35.746622821799775	40.01573756626542	37.3415151207912	37.28757753967614	40.040798459114	37.86996234553308	39.08996179228899	36.52418915483239	36.66828107455883
HG02798	0.4390948401417476	0.4968194059287037	0.5840189506287832	34.5	43.0	38.0	29.5	27.5	15.0	29.56747810495828	27.86782302838029	0.8145527469296188	1.9421356388102389	AT [[35, 0], [0, 0], [0, 0], [0, 33]]	TAT [[0, 25, 0], [0, 0, 0], [0, 0, 0], [30, 1, 29]]	39.68235004647602	36.3863888460946	41.82570399039104	36.33753076240802	35.00324327830571	41.20402791380999	37.002033282904684	37.01129839709732	36.65709301443633	40.83590467436975	40.56096204643404	36.673850666326594	39.164851761791844	37.23754527941895	36.826440022556994	40.57818245491158	37.42724845605153	39.199953687623015	36.94248719718156	36.99784233547285
HG02805	0.6295967747658198	0.6753759526393014	0.7426661574443894	41.5	35.0	39.5	31.0	22.0	19.0	34.08489069719329	33.150763819442055	1.0998979800125763	1.737234152944408	AG [[36, 0], [0, 0], [0, 18], [0, 17]]	TAT [[0, 13, 0], [0, 0, 0], [0, 0, 0], [17, 2, 38]]	33.62469243807753	33.39995378215991	33.4860536500734	33.147372234506356	31.64810430383031	34.13975269343781	31.939776096823	33.686798634394286	33.10458119485248	35.082359506302524	34.73547198665369	33.537588471593445	33.752427844315896	33.491119242716124	34.10191734471925	33.337506566275614	33.34744462832792	34.03913395855042	33.201558130243704	26.34418729366024
HG02810	0.8524711608517878	0.7789335026495765	0.8128562566149413	60.5	49.5	46.0	16.0	19.0	15.0	36.96462312943935	32.484292561812474	1.0779180794241614	2.0457028749181294	AG [[48, 0], [0, 0], [0, 29], [0, 18]]	TAT [[0, 13, 0], [0, 0, 0], [0, 0, 0], [18, 0, 53]]	35.82694515829187	32.56157756894161	37.48792206058988	32.34336468912791	32.201634612266076	37.440805582761996	33.280617246596066	33.845358930785835	32.92627613581777	37.334985556722685	38.45610315584596	32.28177006950201	37.062059174457424	34.48259334703621	34.1871425118827	37.27517072316582	35.043824494432556	36.490100729419936	32.97729996731195	34.5904710831057
HG02814	0.44428930172865466	0.4923933522516098	0.4399665225748777	33.0	34.0	33.5	66.5	58.5	68.5	47.54030756499553	50.63195282595952	1.3395995612727618	1.2854788107036204	AT [[30, 0], [0, 0], [0, 0], [0, 30]]	TAT [[0, 36, 0], [0, 0, 0], [0, 0, 0], [42, 1, 46]]	40.08040352124228	38.87680634725004	41.551181102362214	38.50972529325789	38.430610060649315	42.643058276199795	37.930590015128594	39.73705966104809	38.66700376709731	41.37316176470589	41.128892673432496	38.735655532378104	40.91882013562701	39.43710654143585	39.17911060984452	38.72482927683418	39.255220016261184	40.781559955231366	38.08729524570516	39.03967169982068
HG02819	0.5660649824582414	0.5634332348643951	0.4883088035491424	42.0	45.0	42.0	36.5	39.5	49.0	35.3493552168816	36.8531673505983	1.0580024076898085	2.018638302918204	AT [[40, 0], [0, 0], [0, 0], [0, 40]]	TAT [[0, 22, 0], [0, 0, 0], [0, 0, 0], [31, 1, 31]]	36.98865438241566	35.50204128793715	36.2631789670359	36.269372509338034	33.235429572211586	40.58698579823702	33.74047806354009	37.51421485325862	34.86975703486461	39.450006565126046	39.37115946058668	35.7259179639464	39.2655601033061	37.06464011503047	35.47847418029485	39.12003151812292	37.68519597045306	39.58986530817028	35.236443540478696	36.505366928658816
HG02836	1.1005572793034608	1.0553288979622226	1.0806062368355691	73.0	80.5	66.5	17.0	23.0	17.0	47.68440107578789	41.276595744680854	1.3568514402371434	1.424634134845023	AT [[69, 0], [0, 0], [0, 20], [0, 46]]	TAT [[0, 35, 0], [0, 0, 0], [0, 0, 0], [41, 0, 53]]	35.99652796763082	33.720597750731784	37.277458961697576	33.646279154018174	34.35922550514059	38.01156953966699	34.00579727685325	34.83736738161944	33.99640988041362	37.83659401260504	37.429445294035865	34.179338865559615	36.38300282430412	35.43700515240615	35.18409731732861	36.980301173174574	35.393688119525535	36.38744162710818	33.90502306323321	34.66087798092876
HG02837	0.5059542266008321	0.4744894115137157	0.5793617268790061	27.0	19.5	43.0	16.5	14.0	17.5	25.27998069098683	25.074071519707577	0.8151484761902296	1.3183149107348855	AT [[42, 0], [0, 0], [0, 0], [0, 39]]	TAT [[0, 19, 0], [0, 0, 0], [0, 0, 0], [24, 1, 24]]	34.287413199190766	32.191958095824994	35.163085546510075	31.84700620869717	31.85097136185256	35.82177399608227	31.88225113464448	32.93713927035013	32.58569514322554	34.799763655462186	36.07262268872515	32.32491961268343	34.95595897962574	32.71091222475183	32.968476597115924	33.370688145683765	33.619153610619364	34.067577476747324	32.143264446300805	33.011089976705605
HG02839	0.5624383644109558	0.4719762498553475	0.5892365183983894	39.0	36.0	36.5	36.0	46.5	30.5	35.4087993931453	37.085968481671785	1.081612239251838	1.9394002539545199	AT [[33, 0], [0, 0], [0, 15], [0, 16]]	TAT [[0, 16, 0], [0, 0, 0], [0, 0, 0], [23, 1, 36]]	37.81784132538685	34.079217377907874	38.88188976377953	33.809529163387424	34.45817792624785	39.070457884427036	34.13541906202723	36.37950672851697	34.15008975298966	38.683068539915965	38.87015153621577	34.66098869567594	37.42260349488755	35.47766215331865	35.24951260774994	39.61714235685519	36.102944314060174	36.98888502952414	34.02687683870265	36.088740761844115
HG02840	0.5780363730379317	0.5847410202811223	0.4819347835028029	35.5	37.0	29.0	14.0	14.0	19.5	24.58106337493966	24.47508534777061	0.8059943793064118	1.3251236713886845	AT [[31, 0], [0, 0], [0, 0], [0, 26]]	TAT [[0, 33, 0], [0, 0, 0], [0, 0, 0], [40, 0, 39]]	33.35067526928755	31.889308272993368	33.432403576671554	31.58133143449637	30.030130055460056	33.62656096963761	30.79121331316188	33.250187541144236	31.227858822339645	35.385701155462186	35.237105519254825	32.52182982483308	33.85638338040507	33.27579659517204	32.56438411342947	34.10759936963753	33.056412503820226	33.995060013121844	32.584498601677986	33.11809337869317
HG02851	0.8283604235208015	0.9132289151878864	0.8161243303082589	52.0	47.5	50.5	18.0	10.5	18.5	33.38390455830633	31.463567709231352	1.115100570124156	1.2232367366874208	AT [[52, 0], [0, 0], [0, 11], [0, 39]]	TAT [[0, 24, 0], [0, 0, 0], [0, 0, 0], [29, 0, 38]]	31.96273716441577	30.167670620859646	31.598024823168288	30.263788429586878	30.148023221872673	33.341454456415285	29.98420574886536	31.725133575223136	30.38515409703436	33.619879201680675	33.17949742805505	30.397127007405647	32.41692468018909	30.748343211082744	30.206823491500845	33.35641744002802	31.319235493227385	32.7468256724943	30.528983401736102	31.36491344204052
HG02854	0.6810772583999379	0.6515933943999406	0.5496942839414133	33.0	34.0	28.0	6.0	8.0	13.0	26.918488380111718	27.802579399289627	0.8049094871999266	1.8625445489145491	AT [[29, 0], [0, 0], [0, 0], [0, 27]]	TAT [[0, 29, 0], [0, 0, 0], [0, 0, 0], [34, 0, 33]]	36.605391218765384	34.470582344785086	37.43106899773122	34.611687841197266	33.597282132779824	40.34497428991185	35.018541603630865	37.09070867588297	35.33434884838066	40.240316439075634	39.46632142360628	35.602727247884424	37.77855643322106	36.821149751596884	35.435712559413524	38.59744353002976	36.84864403554397	38.60588167187681	35.991083427160135	36.402800355281464
HG02860	0.8277198511648802	0.850592748360521	0.8465459579411374	67.5	64.0	59.5	23.0	19.5	18.5	38.28477346389904	35.50884513259078	1.1097577263766172	1.813313576392256	AT [[62, 0], [0, 0], [0, 20], [0, 42]]	TAT [[0, 20, 0], [0, 0, 0], [0, 0, 0], [23, 0, 36]]	37.10448903712614	33.87338622708366	36.764046443347134	33.75171457482292	33.42846949696754	38.87986655239961	33.23468683812405	35.79636859106845	34.65644830986272	37.622931985294116	38.183911441679406	35.1538881955894	37.117321895153374	35.950771017484996	35.208007733827436	40.16275608474873	35.94340297199269	37.01034309752615	34.81464061308248	35.52263662415579
HG02878	0.4543266784226381	0.4298021155364661	0.5378810100865716	29.0	28.5	38.0	22.5	25.0	19.0	26.57230535825116	26.281526949205144	0.8068215151298574	1.97949051094963	AT [[36, 0], [0, 0], [0, 0], [0, 36]]	TAT [[0, 18, 0], [0, 0, 0], [0, 0, 0], [19, 0, 18]]	36.58964404833507	33.935526113079646	37.51621513412518	33.76368224462517	33.23221872668893	39.155913320274244	32.63742208774584	34.736416662839304	33.442520162819505	38.13209033613445	37.200802863895454	33.930479773366976	37.87355575357569	34.80970200842451	33.801691774752285	38.621519873927504	35.575559771420664	36.52244220601289	33.973504521846515	34.18217392032981
HG02882	0.9489626063229546	0.9108469239985958	0.6922666344186048	57.5	61.0	41.0	9.0	12.5	24.0	36.717709123508726	34.159833097693024	1.0974958838343736	1.2852080247287878	AG [[50, 0], [0, 0], [0, 31], [0, 18]]	TAT [[0, 13, 0], [0, 0, 0], [0, 0, 0], [18, 0, 38]]	34.014489583902886	34.235318132799264	37.13239023088216	34.648540269085196	32.760321733207924	36.99742899118511	33.33164296520424	34.53921523599565	33.780004045205175	37.04795824579832	36.873887807590705	33.78405188511673	36.357765326003225	35.00635064013346	34.37836945138161	35.789966730870255	34.71522439871064	35.07209293350314	34.41568299858352	34.045884935730925
HG02885	0.8347860207493942	0.8652641143928621	0.8308108492220162	62.5	58.5	47.5	20.0	16.0	15.5	47.21464036962968	43.301079347563714	1.1019175473892004	1.735432574832109	AG [[44, 0], [0, 0], [0, 33], [0, 12]]	TAT [[0, 15, 0], [0, 0, 0], [0, 0, 0], [21, 0, 54]]	45.251052545245784	43.3221999691881	47.69277992793274	43.73235143474622	43.52297862679597	46.03241307541626	42.17416036308623	43.933924279306176	42.52601572573509	47.30252100840336	47.129274989573204	42.38642388027072	46.01197686185075	43.13146470279189	42.741625714976244	45.91875328313781	44.1591578777412	45.91243101385511	43.18223586241965	42.99356890281712
HG02888	0.9150204305617382	0.7761897445454744	0.8052179788943296	52.5	41.0	44.0	10.5	17.0	16.0	32.77173988000828	30.064278078554434	1.0980245166740858	1.170084213481065	AT [[42, 0], [0, 0], [0, 15], [0, 27]]	TAT [[0, 19, 0], [0, 0, 0], [0, 0, 0], [24, 0, 34]]	31.098173765651485	30.43145124017871	33.81636193780862	29.59017601718947	30.06694126422988	31.53541258570029	29.72967019667171	30.16235704771965	29.925441812251915	32.09463629201681	32.5472334213819	30.771135260199852	31.453670840192718	30.95202455457956	30.339273342463546	32.511731745753806	30.944123769598487	32.31793446798657	29.50070824101987	29.60057230480468
HG02891	0.8542137552890086	0.8542137552890086	0.8542137552890086	59.5	42.0	58.0	0.0	0.0	0.0	29.081477139507623	24.788578916514364	0.8542137552890086	1.1410788685878233	AG [[57, 0], [0, 0], [0, 36], [0, 18]]	TAT [[0, 10, 0], [0, 1, 0], [0, 0, 0], [16, 2, 38]]	34.4162064629012	34.08082729933754	36.778059522220744	33.76944121725443	33.156001686504716	34.67002326150833	31.707921331316186	33.84349117408411	33.3861148332617	35.564108455882355	35.705442791602955	32.821116586658896	35.41517270544169	33.93135040970385	33.36851687746717	34.49667308702504	33.74536527139472	35.03183975917564	33.481113572803544	33.11337165457257
HG02896	0.8624572285849714	0.7922485367120392	0.8875165185196437	59.0	49.5	68.0	16.0	19.0	16.0	36.71115785118268	34.34511534880513	1.0963439346419128	1.6197124393933184	AG [[66, 0], [0, 0], [0, 52], [0, 14]]	TAT [[0, 16, 0], [0, 0, 0], [0, 0, 0], [21, 0, 35]]	35.67548799825031	33.844553997843164	37.74269318030162	33.936226561231244	34.01284338209061	37.54245225269344	32.686232980332825	34.46834764769822	33.32155588703765	37.546349789915965	37.316314472403725	33.48957469871836	36.29991995287792	34.17285907846589	34.20208652219446	36.99255822097707	34.99622878692646	36.09768052178612	33.236044019903396	34.08220492366476
HG02974	0.7809624353340829	0.803318661193767	0.871602003758486	41.5	46.0	55.5	16.5	16.5	14.0	33.661368181504734	31.30728645815373	1.09146557227414	0.7279816396543611	AT [[59, 0], [0, 0], [0, 18], [0, 41]]	TAT [[0, 16, 0], [0, 0, 0], [0, 0, 0], [25, 1, 41]]	31.531767729236154	32.51731628408566	34.144401441345245	32.24062761558545	31.691564233126844	31.938785504407445	31.052090771558248	32.190847992161544	31.279346699365412	32.786666228991606	32.887251494508554	31.89697670817355	32.21564392623582	32.858396394237424	32.28724724079594	31.892400630362463	32.15866485217882	33.41793060862182	31.91268659426869	31.323599403395285
HG02976	0.7989456374703909	0.8481115228531845	0.7760483822778331	65.0	57.5	63.5	22.0	15.0	24.0	37.27877387766361	34.6234352908721	1.0693580070757542	1.9687702089170824	AT [[65, 0], [0, 0], [0, 16], [0, 50]]	TAT [[0, 23, 0], [0, 0, 0], [0, 0, 0], [26, 0, 42]]	36.66468915741703	34.53291480511477	38.43267049245963	35.121338180364525	33.86180391139364	39.00312193927522	33.61656883509833	35.45905479263308	35.06447045736101	40.236475840336134	39.34326776032253	35.072945227316204	38.54814154747701	35.68002543942927	35.02089744622573	39.424006303624594	35.86744820348405	36.86017521515959	35.292231140812845	35.1661611167904
HG02977	0.5213498370655435	0.4901937757914629	0.4976740054869819	29.0	27.5	26.5	29.5	31.5	29.5	31.457071926074065	29.93148039587572	1.0516884644253204	1.1999334580689818	AT [[28, 0], [0, 0], [0, 0], [0, 29]]	TAT [[0, 15, 0], [0, 0, 0], [0, 0, 0], [19, 0, 42]]	32.068538465744446	30.510660915113235	34.02468971039637	31.52026883533836	30.08597930788441	32.367746082272284	29.510148260211803	31.31859030297463	30.365496928172327	33.83784138655462	32.96722507993883	30.557163807944907	32.90454758272794	31.136174684081002	30.813832272617418	32.21922605498161	31.489926132661363	32.36324341013469	30.78398648894055	30.88398049303682
HG02979	1.093741849888617	1.093741849888617	1.093741849888617	65.0	62.0	72.5	0.0	0.0	0.0	39.84111440590304	32.592158350287946	1.093741849888617	1.8611628846675656	AG [[67, 0], [0, 0], [0, 39], [0, 27]]	TAT [[0, 11, 0], [0, 0, 0], [0, 0, 0], [14, 0, 64]]	36.10112636010717	33.669103373902324	38.298812224743095	35.329048457819596	33.462361755262215	38.88638589618022	34.09324054462935	35.30931275739065	33.740891967739486	39.32592568277311	38.188499235367715	34.346735773949945	38.100300554288566	35.58245232411308	33.517481672440184	35.96926983015233	35.62045681269065	37.726139477442004	34.9213307667163	35.068140302659586
HG02981	0.5437357143800644	0.5633888124901872	0.3435297637135288	41.5	33.5	25.0	1.5	0.0	16.0	17.680642714295566	16.772371461084862	0.5633888124901872	1.6809477102235806	AG [[22, 0], [0, 0], [0, 18], [0, 4]]	TAT [[0, 8, 0], [0, 1, 0], [0, 0, 0], [12, 0, 32]]	32.975586418065504	32.074626405792635	36.30441745629254	31.22807280540669	30.055946550773527	36.03654505386876	31.051558245083214	32.127374883265205	32.327990291507604	35.33603597689076	35.02255665230086	31.466738324482375	33.898143812961585	32.854267095572986	32.494046564086034	34.715461390299424	32.95241005887475	34.414534367643085	31.996095594377657	32.897332875266045
HG02982	0.6518400814187006	0.5742674680224474	0.5790717704427135	33.0	26.5	27.5	23.5	25.0	25.5	32.37980139300738	34.38559950343115	1.1160292303077752	1.1844626807175076	AT [[21, 0], [0, 0], [0, 0], [0, 21]]	TAT [[0, 30, 0], [0, 0, 0], [0, 0, 0], [37, 0, 39]]	32.31341243370332	31.4515328916962	35.36674229280661	31.44346587715025	31.093892906950344	33.933031341821746	30.614208774583965	31.46634210566604	31.574482340151192	34.62109375	33.22947657444738	31.7071168963664	33.06550271102989	32.535140515977986	31.81472649641505	32.81360532306076	32.077727930618906	32.97406506888966	31.49453383212872	31.83039499924586
HG03006	0.5344249303234843	0.5369339675550499	0.4883139626189627	35.5	37.0	38.5	18.0	18.5	25.0	30.88276670574443	30.770267940273804	0.8054009513325748	2.1981641497283517	AT [[42, 0], [0, 0], [0, 0], [0, 40]]	TAT [[0, 23, 0], [0, 0, 0], [0, 0, 0], [27, 0, 29]]	42.714527858275474	39.44105684794331	45.8748164953957	38.97210458594111	37.60856874128369	43.35963516160627	39.655612708018154	39.856167424485974	39.62177331681541	44.605403098739494	43.92039135270402	39.80758054672484	43.743834106115294	39.94442959453605	41.010650124869095	43.83347925056908	41.44042751947595	43.1232295164216	40.301964914829476	40.224493472541106
HG03007	0.671383603265736	0.5613034210644916	0.5235713577596008	41.5	36.0	36.5	25.0	33.0	38.5	33.0439969657265	32.592572157660605	1.0758315570402757	1.2681060159406037	AT [[35, 0], [0, 0], [0, 0], [0, 34]]	TAT [[0, 27, 0], [0, 0, 0], [0, 0, 0], [38, 0, 43]]	33.43121548471759	32.44201971961177	37.036700920859474	31.878399480318304	32.2218078033276	33.14125244857983	32.06252344931921	33.032991931903425	31.29095138169039	35.08029149159664	34.377328652856946	32.51653747005402	33.31884430079594	32.38949056621164	32.5569644727302	33.048415338819815	32.65198449996829	33.75234456408475	32.42289252896524	31.758161418444466
HG03009	0.6354206500248786	0.6119182689892174	0.5185748042281504	31.5	29.5	25.0	23.0	23.5	28.0	32.539273153575614	33.87420255870892	1.0993785849636788	1.8320606638716712	AT [[31, 0], [0, 0], [0, 0], [0, 29]]	TAT [[0, 20, 0], [0, 0, 0], [0, 0, 0], [26, 0, 27]]	32.65151183771666	30.881928824526266	34.931135726678235	30.39314669764769	31.420912658515228	36.065346474045064	31.486971255673218	32.256648142194464	30.565886279169717	34.51345850840336	35.385704851939394	31.30917007496744	35.5912008578635	31.37477072253509	31.369249979859823	34.725354578882865	32.76352937106084	33.939369379800084	30.674899211854864	32.16787467949255
HG03012	0.5505675847922601	0.5147231949112357	0.6332772853130882	32.5	37.0	41.0	29.5	38.5	27.0	32.740500655127235	33.88644436015035	1.050313546372927	1.5748768186915056	AT [[42, 0], [0, 0], [0, 0], [0, 41]]	TAT [[0, 18, 0], [0, 0, 0], [0, 0, 0], [25, 0, 27]]	34.47979659904861	33.15495301186258	37.75283598024823	32.96555859536034	32.183472253754104	36.230595004897154	31.435291981845694	34.06151349530764	33.088906024827445	36.17515756302521	36.120464340330884	32.84083766772028	35.92140278805636	34.48157023955463	34.222573108837516	35.93888986167046	34.097627710919795	34.883524371888385	33.05101151345658	33.671255718858404
HG03024	0.7165908046920157	0.7559014701179493	0.6728415003188529	44.5	48.0	35.5	22.0	20.0	21.0	32.797289842079856	32.57695092934239	1.070860416000428	1.0827101794609415	AT [[41, 0], [0, 0], [0, 15], [0, 25]]	TAT [[0, 14, 0], [0, 0, 0], [0, 0, 0], [22, 0, 32]]	33.181748592049864	32.71490525342782	34.780728680101426	32.17405589076691	30.4998864852593	34.00639691478943	31.54266868381241	32.95336732038151	32.02376558036053	35.064830619747895	34.57781871263729	32.8019784844372	33.714231774176504	33.27779672421262	32.76321598324338	33.55209245316057	32.37827746671357	33.538072633244575	32.95165801038753	32.14156374118081
HG03027	1.0765943841928345	1.0765943841928345	1.0765943841928345	62.0	59.5	66.5	0.0	0.0	0.0	36.83180470312392	28.728128556157106	1.0765943841928345	1.695516977025479	AG [[64, 0], [0, 0], [0, 46], [0, 16]]	TAT [[0, 10, 0], [0, 1, 0], [0, 0, 0], [17, 3, 47]]	33.724725244682595	31.518433215221076	33.27065260910183	31.145148596484646	31.08711445529141	35.48243143976494	30.90109531013616	32.747776297861265	31.440623972897125	36.595292804621856	35.82098915612401	31.57318661699201	33.957212547763966	31.948863060289607	31.808781116571325	34.661968131675714	33.0562596947278	34.65728841032766	31.38117894889769	32.76051599604498
HG03039	0.5503186948946427	0.5436944883820221	0.5447031980079626	48.0	44.0	36.0	49.0	46.0	37.5	32.22698434590718	33.47053346667126	1.1121023625995905	0.714727979125133	AT [[38, 0], [0, 0], [0, 0], [0, 38]]	TAT [[0, 17, 0], [0, 0, 0], [0, 0, 0], [25, 1, 26]]	31.217644485756463	31.76462024341396	33.724809822501	31.278966632937326	31.292478837609053	32.25550930460333	31.168108925869888	31.697561199650945	31.185320961747532	32.962710084033624	32.763902405116085	31.717965768211254	32.030976725921676	32.6832238024573	32.351413840328696	32.38005603221853	31.76927556957427	32.61595461387056	31.21054734318817	31.170166412495178
HG03046	0.5940848549828781	0.4987818872419966	0.5261586374440009	29.0	28.0	30.5	11.0	18.0	17.0	25.232501206813325	23.388599606882998	0.8194273861832801	1.6301473676215126	AT [[30, 0], [0, 0], [0, 0], [0, 29]]	TAT [[0, 20, 0], [0, 0, 0], [0, 0, 0], [22, 1, 25]]	32.43785882224288	30.761785549222	35.32977445615908	30.720283826156482	29.99023773229981	33.73184990205681	30.44605143721634	31.554754359374762	30.70970596414937	33.595982142857146	34.59384123453358	30.856660077791236	33.16531996193986	31.51347091517425	30.93313461693386	35.46252845386097	32.01766242453249	32.68353209061788	30.951894090727485	31.08663756263511
HG03049	0.937084363881172	0.8443917371015981	0.8242871719325124	41.0	38.5	41.0	6.5	11.0	13.0	32.90993724570719	29.69309286527121	1.0856465191306262	1.6195113732945967	AT [[43, 0], [0, 0], [0, 12], [0, 29]]	TAT [[0, 37, 0], [0, 0, 0], [0, 0, 0], [45, 1, 60]]	31.667368363497186	29.471660761053766	34.040437741892426	29.650564029531907	29.351020011027146	33.7615083251714	29.63252042360061	30.663727246283628	29.91039870553435	32.92282694327731	34.08654247184763	29.895091135988928	32.860370633278464	30.221691722046586	29.48649802626279	32.217037296445454	31.262001280136552	32.534213268495996	29.81796389786801	31.04170786479194
HG03099	1.1150536478257105	1.1150536478257105	1.1150536478257105	73.5	84.0	65.0	0.0	0.0	0.0	39.105337562926685	34.09107210593469	1.1150536478257105	1.4257265791037177	AT [[68, 0], [0, 0], [0, 17], [0, 51]]	TAT [[0, 17, 0], [0, 1, 0], [0, 0, 0], [21, 0, 47]]	36.844250642462676	33.99186566014482	36.886694247964776	33.64519231970418	33.488924204586	37.0172624877571	34.110305597579426	35.52947840597683	34.23865446363108	37.281479779411775	38.142725566523005	34.30926116541114	36.69782966576551	34.55488372521729	34.515483767018445	37.723953773419716	35.60742190878739	36.24730809308788	34.62303417716922	35.05848318278561
HG03100	0.5544642044641584	0.4969594668063128	0.4807166195374691	43.0	36.5	25.0	42.0	44.0	32.0	35.647817391904006	37.22369736887479	1.0960338925454296	1.84468580724178	AT [[26, 0], [0, 0], [0, 0], [0, 25]]	TAT [[0, 30, 0], [0, 0, 0], [0, 0, 0], [34, 1, 35]]	36.65462846519766	34.534694191958096	40.25984251968504	34.460455471024	33.89816106120066	38.14452742409402	34.41892889561271	34.80088488801115	34.17867165575304	37.71097032563025	38.313794661476436	34.713010448073895	37.584162752412745	35.171043293115694	34.97364859421574	39.12213272631764	35.988804571586726	36.03832349195322	34.0953038172375	34.93752409042918
HG03103	0.5626823039858947	0.6368882086144481	0.4590557867285957	41.5	44.0	28.5	37.5	30.0	38.0	46.30415143783188	46.69726542294561	1.07113016903339	1.4000348637654794	AT [[31, 0], [0, 0], [0, 0], [0, 28]]	TAT [[0, 48, 0], [0, 0, 0], [0, 0, 0], [63, 0, 61]]	48.05973536005249	45.28794484671082	48.39543574002402	46.05111868980249	45.43566957480621	48.07012120470127	45.004417549167925	47.392581025429045	44.98145526255909	49.236771271008394	48.97980675656888	45.684271413086044	48.84343991179714	47.081645820467685	46.20244098928543	47.10024514095605	47.140737174127395	48.797653506232884	45.67776849598663	46.10367263830001
HG03105	0.4987242986050898	0.4632594595931723	0.6242652427367158	37.5	38.0	45.0	23.0	28.0	13.0	26.73753534239018	26.25869857581296	0.8046085350828781	1.3482819055255275	AT [[46, 0], [0, 0], [0, 0], [0, 45]]	TAT [[0, 26, 0], [0, 0, 0], [0, 0, 0], [32, 0, 33]]	36.15949477828202	34.251633030349716	37.04123848925664	35.09018226336369	34.49709726591639	37.37242899118511	33.281936459909225	34.805538970284296	33.924139761838546	38.51168592436975	36.691575142499644	34.68255891274446	37.184848439081115	35.605052860553215	35.63501168130186	35.526965505165464	35.37947687392961	37.68245146848829	34.643591326771514	34.94414372140571
HG03108	0.5676415885989732	0.5726472463467596	0.6225369685663636	45.0	44.0	41.0	20.0	19.0	13.0	32.418867664299015	29.665195351563845	0.8199267390874058	1.1706904885842888	AT [[40, 0], [0, 0], [0, 16], [0, 26]]	TAT [[0, 9, 0], [0, 0, 0], [0, 0, 0], [12, 0, 56]]	40.53931324840068	39.54473116623016	43.04857867342854	39.871203887618826	39.75555411409853	41.905913320274244	39.10839334341906	40.84773190036589	39.129358076504936	42.63189338235294	42.15975601279021	40.28419307530447	41.62753923064143	40.85007327661693	41.37523564005478	41.68875853615829	40.89101540200324	43.008220446914436	40.27804816038935	40.7916617787535
HG03109	1.070018786237376	1.0828333824797398	0.8990798387862082	83.5	86.0	68.5	1.0	0.0	14.0	40.197193297013996	32.56870926583675	1.0828333824797398	1.6310353715776602	AT [[70, 0], [0, 0], [0, 32], [0, 38]]	TAT [[0, 18, 0], [0, 0, 0], [0, 0, 0], [29, 1, 57]]	36.92913773306359	34.77116777075951	41.51875083411184	35.14641032367675	34.40599357830895	38.10222820763957	35.53143721633888	35.1221849691514	34.787980684145325	37.483587184873954	37.47414152648408	35.070176077827675	36.79368987026325	36.600158535573726	36.026770321437205	36.65601470845736	35.90921121676403	38.31110339238161	34.95676097773581	35.979952573276805
HG03111	0.5466234359942435	0.5692224626210864	0.4983919563476926	34.0	40.5	31.0	35.5	39.0	38.5	35.967657402937725	36.03589778957896	1.1173626118117623	1.0883081679424629	AT [[36, 0], [0, 0], [0, 16], [0, 20]]	TAT [[0, 12, 0], [0, 0, 0], [0, 0, 0], [23, 0, 34]]	34.964049428618296	34.22387151440456	36.958227679167216	35.17291908705918	33.01722180780333	35.35825783545543	33.507231467473524	34.65062233040922	33.88607690946325	36.948726365546214	36.256794800500494	33.537169455552416	36.170938363716004	35.08172877512835	34.44815918794812	34.01759761863071	34.80695310202458	35.707035621936626	33.93180910180511	34.73726349482998
HG03112	0.5228426548860374	0.507536013217571	0.5696832801421716	29.5	31.5	35.0	15.5	18.0	14.0	25.600820633059787	24.85999517224732	0.7975565921990402	1.6985459109895105	AT [[33, 0], [0, 0], [0, 0], [0, 32]]	TAT [[0, 24, 0], [0, 0, 0], [0, 0, 0], [35, 1, 33]]	35.71250478429657	32.35681713141273	37.53636727612438	32.30277704905745	31.96189147990789	35.94554970617042	32.084006051437214	34.081354582893184	32.531679012969946	36.69150472689076	36.083518698734885	32.99397892167133	35.841672833819146	34.321430875724694	33.19663256263595	35.5561197688671	34.12632410520185	35.70881092972097	32.70657029746123	33.34245278275879
HG03114	0.5806238605389882	0.4788455054981212	0.5903009248813046	32.5	29.0	39.0	28.5	37.0	33.0	34.65047238121509	31.91330735542605	1.0897863228577929	1.2242664173419768	AT [[34, 0], [0, 0], [0, 15], [0, 18]]	TAT [[0, 12, 0], [0, 0, 0], [0, 0, 0], [17, 1, 44]]	33.004784296571714	32.5574256663072	35.15641265180835	31.930829866706638	31.207959004962216	33.808796523016646	31.65782753403933	32.1835147506851	31.54617854524309	35.54621848739496	33.61999513415821	32.0733733524016	34.26936611741252	33.23660512659803	32.680399581084345	35.10698651724741	33.15668698354852	33.55841148546949	31.8569171539607	32.875240904291864
HG03115	0.8031997090283515	0.8031997090283515	0.8031997090283515	46.0	43.0	52.5	0.0	0.0	0.0	24.78042893593545	21.123073209421012	0.8031997090283515	1.5160874698572069	AT [[52, 0], [0, 0], [0, 13], [0, 39]]	TAT [[0, 19, 0], [0, 0, 0], [0, 0, 0], [23, 0, 32]]	31.77147465689759	30.202927129872126	32.313626050980915	29.105048158003225	28.328025167839645	32.647679970617034	28.98019969742814	29.407492460080533	29.134705332086057	33.435136554621856	32.56951202558042	29.956695603064283	32.28514899336968	31.521489865705618	30.139063884637075	32.808089651549636	31.126116515491386	32.580988769248584	29.746013874259983	30.816246585443515
HG03117	0.6201919243183782	0.6054567127549446	0.5963383887676713	39.0	41.5	42.0	11.0	13.0	14.0	29.87552582580512	28.46242973895652	0.7951178516902284	1.5929908883519242	AT [[41, 0], [0, 0], [0, 0], [0, 41]]	TAT [[0, 48, 0], [0, 0, 0], [0, 0, 0], [54, 0, 52]]	40.36800809229592	38.02532737636728	43.620579207260114	39.423028395108	37.75253786527422	42.0328415768854	37.43018456883509	39.064070178661645	38.644173640431816	41.23956144957983	41.33252815237036	38.03356682850402	41.89876304541541	39.35056639598868	38.497704019979054	40.10541061110138	39.2130072252752	40.26463664080893	38.94279591762612	38.89957433259037
HG03118	0.6097434883604931	0.5023454875697244	0.5797561036870262	40.0	32.5	32.0	32.5	39.0	29.0	34.292807392593616	36.307286458153726	1.1051600726533937	1.4683159121909215	AT [[38, 0], [0, 0], [0, 0], [0, 36]]	TAT [[0, 30, 0], [0, 0, 0], [0, 0, 0], [36, 0, 37]]	34.805866914538804	32.6806424279772	37.2182036567463	33.66178215842796	33.46194012908248	36.186306317335955	32.47806354009077	34.09240802829192	33.163919298156905	36.857832195378144	36.184901988043926	32.721217697051394	35.85254715983749	33.95435650226282	33.843736405381456	36.94011556645071	34.786248911595614	35.106672841650266	33.98349253622925	33.508408607196124
HG03120	0.8639064928993341	0.8746097591830426	0.6970463684764181	56.5	52.0	47.5	15.0	13.0	27.0	38.34704503137715	35.706300217248874	1.0932621989788032	1.8966271545968336	AT [[51, 0], [0, 0], [0, 19], [0, 30]]	TAT [[0, 34, 0], [0, 0, 0], [0, 0, 0], [39, 1, 51]]	37.01030674175735	34.888306886458174	39.65914853863607	34.91666354357956	33.84169558589823	39.78363736532811	34.60358245083207	35.99774950626922	34.96029378302531	38.36925551470589	39.04533921868482	34.61073409788579	37.39390735678362	36.320389333874076	36.03952308064126	40.66275608474873	36.4168286058621	37.21685770522172	35.73771474230923	36.10565852759297
HG03121	0.4956974409097582	0.5160014321334631	0.6040187339899172	29.5	33.5	30.5	36.5	38.5	25.5	35.79304875525825	37.58074416359185	1.1090180033913235	1.6894250612609008	AT [[36, 0], [0, 0], [0, 0], [0, 35]]	TAT [[1, 27, 0], [0, 0, 0], [0, 0, 0], [33, 0, 33]]	35.84266498988463	34.958334617162215	35.51034298678767	34.88052317955253	31.77777057049265	37.993756121449564	33.6091497730711	35.67923575070041	33.95492124491189	38.338300945378144	38.33270193243431	35.049480329018685	37.4285390645059	36.61897080917663	34.38100378635302	37.55244265452635	36.42510624556709	37.26077727606036	34.558820324701266	36.396318982420276
HG03123	0.8171082306912162	0.8171082306912162	0.6128311730184122	53.5	52.5	34.5	0.0	0.0	11.5	28.00662023308737	24.42063519431705	0.8171082306912162	1.5011184412415663	AT [[37, 0], [0, 0], [0, 5], [0, 32]]	TAT [[0, 30, 0], [0, 0, 0], [0, 0, 0], [33, 0, 55]]	36.44433812674285	33.79332922508088	38.078206325904176	34.13278117153244	32.80923037005805	35.40129162585701	32.751854765506806	33.307490929132406	33.297853513007865	36.80967699579832	36.57331780898095	33.25606434628943	36.3133920345562	34.602094144322685	34.1015145412068	36.13999299597268	34.177846718064345	35.126509976457875	34.100134384193524	33.353287191433026
HG03124	0.9019468538738076	0.9606415120878592	0.8765660570249221	62.0	59.5	59.0	34.0	27.0	35.0	45.37114681746087	42.81837304734646	1.3965628705142827	1.3880435330904353	AT [[53, 0], [0, 0], [0, 17], [0, 33]]	TAT [[0, 52, 0], [0, 0, 0], [0, 0, 0], [64, 1, 76]]	35.09746295587512	33.13868433215221	35.71026291205125	33.422990918062695	30.878085168488308	35.588883447600395	32.3095552193646	34.26431819225647	32.45337901044169	35.51917016806723	35.83728972612262	32.34198085278874	35.94257751733096	35.19771782511314	33.40882945299283	34.90553318157941	34.44009018619644	35.12531357338582	33.76682526422838	34.24448224430628
HG03126	1.119732794851979	1.119732794851979	1.119732794851979	72.0	66.0	77.0	0.0	0.0	0.0	38.87604303151507	36.7240939342736	1.119732794851979	1.169446001330095	AT [[72, 0], [0, 0], [0, 0], [0, 71]]	TAT [[0, 44, 0], [0, 0, 0], [0, 0, 0], [60, 0, 62]]	36.64667286346985	35.6685025419812	38.49112505004671	35.829279566265654	34.27253267602893	37.43511263467189	34.98864750378215	36.5291262879101	35.4943746365636	38.522879464285715	38.43264284721257	35.49500368916297	37.83188594040264	36.89473053561059	35.918963989365984	37.516196813167575	35.938366038323366	36.63189379028211	35.72266008063052	36.313912956042294
HG03130	1.0886163655661307	1.0962290674232364	1.0962290674232364	71.5	75.5	84.5	0.5	0.0	0.0	51.839493828011854	43.090451394875686	1.0962290674232364	2.110875391730141	AG [[79, 0], [0, 0], [0, 45], [0, 33]]	TAT [[0, 30, 0], [0, 2, 0], [0, 0, 0], [46, 3, 74]]	47.6538083000711	45.65293483284548	49.655945549179236	45.723169558645324	43.39895566438557	49.811061459353574	45.24660816944024	44.91893629724888	45.456956488761904	50.814764968487395	49.76225149450854	44.713265501316265	49.143948890667716	45.32235259417658	46.44769193587368	49.439502714060595	46.600868416955464	47.286750800818176	44.964388188719	45.45399356471318
HG03132	0.5155349118039895	0.4712152755765228	0.566085973989214	37.5	30.5	33.5	21.5	22.0	14.5	24.947520860630302	25.842029035483986	0.8111082612382768	1.703262961678512	AT [[29, 0], [0, 0], [0, 0], [0, 29]]	TAT [[0, 34, 0], [0, 0, 0], [0, 0, 0], [37, 0, 39]]	35.11061293673793	32.195747958712055	36.714933938342455	32.600294819423105	31.611228229494372	35.98527791380999	31.98248714069592	33.466173701373265	31.874194119282986	37.273142069327726	35.539865146670365	32.157112797296435	35.17333977737838	33.991704533933074	32.40530895029405	35.57590614603397	33.57472941257878	34.65705684844275	32.49687647550213	33.65900102227213
HG03133	0.8725262464334685	0.91137159302126	0.8507130902726319	58.0	61.0	58.5	14.5	12.0	16.5	41.455796151989524	38.83537363357358	1.0906578080418357	2.2988047113175107	AT [[62, 0], [0, 0], [0, 14], [0, 44]]	TAT [[0, 27, 0], [0, 0, 0], [0, 0, 0], [34, 0, 49]]	41.02181639236699	37.54517793868433	44.243160282930745	38.215705380454466	35.50617844517238	41.85005509304603	36.43962481089259	38.754604326459386	38.676257173918536	42.653919380252105	42.06431600166829	37.96540384948215	42.62483575236743	40.17443521701861	39.17070007250464	43.32647522325337	39.412841153506825	40.34907954150746	38.222696400682814	39.383846424561355
HG03135	0.5095511362092929	0.5187365931238817	0.5369079899273456	25.5	29.0	30.5	30.0	33.0	32.5	34.38149093165988	34.126728507879584	1.1090230611614025	1.3282657693996944	AT [[33, 0], [0, 0], [0, 0], [0, 34]]	TAT [[0, 19, 0], [0, 0, 0], [0, 0, 0], [21, 0, 25]]	34.57728689376128	32.53711292558928	35.93180301614841	31.855151219877825	31.261246067525054	34.59396425073457	32.12275945537065	32.75285904560695	31.50098601875964	35.04401917016807	35.369126233838465	32.184212204297644	35.217184455755095	33.764869622924984	33.24786111334891	34.0846611801786	33.09520583096431	33.69661533711551	33.0187956270657	32.76000485998224
HG03136	0.6338382842585714	0.7008293224322415	0.6009116201412429	38.5	38.5	36.5	29.5	23.0	31.5	34.21874353492863	34.73016310907273	1.119506579989165	1.1134503203760904	AT [[39, 0], [0, 0], [0, 0], [0, 39]]	TAT [[0, 29, 0], [0, 0, 0], [0, 0, 0], [35, 0, 35]]	33.79476734649243	32.463988599599446	32.23275056719605	32.34441404639658	31.63409334154964	34.35179970617042	31.470826021180027	33.18022321223534	32.62636209642758	34.921481092436984	35.435006256082296	32.59659686102331	34.13914606334295	34.00000921718452	32.38678804479175	34.45639992995973	33.3400953759392	35.03797614912585	33.13472923401009	33.12766670576997
HG03139	0.8110126167393774	0.8178856050168297	0.8178856050168297	59.0	53.0	65.0	0.5	0.0	0.0	30.933590786842288	26.44791199696541	0.8178856050168297	1.7685765313836137	AT [[66, 0], [0, 0], [0, 22], [0, 44]]	TAT [[0, 22, 0], [0, 0, 0], [0, 0, 0], [28, 0, 40]]	38.288616108043094	36.341796333384686	40.802348858935005	36.680595635173454	35.8696202121104	40.37405117531832	35.932695915279886	37.345136943308994	36.20263949637196	40.49826024159664	40.50523077992493	36.35412320893415	38.90075667185211	36.599725327901346	37.33934584709578	41.1575906146034	37.628056902646186	38.95627339739879	36.66841608251915	37.10477032394295
HG03157	0.8223913108043096	0.8223913108043096	0.8223913108043096	54.0	60.0	62.0	0.0	0.0	0.0	29.832149506930556	26.512569398944787	0.8223913108043096	1.9293800214808623	AT [[63, 0], [0, 0], [0, 16], [0, 48]]	TAT [[0, 24, 0], [0, 0, 0], [0, 0, 0], [29, 0, 44]]	37.475805128765934	34.85765675550763	41.0120112104631	35.61664730352659	35.43168034249019	39.614838393731645	34.387122541603624	35.679404154993186	35.0323110762774	39.89568014705883	39.93634436257472	35.70246217469325	38.64231019014967	36.49804134828975	35.939732538467744	38.77088075643495	36.702809380748356	38.569642236887816	36.08951076889551	36.107904174557156
HG03159	1.108404293892815	1.108404293892815	1.108404293892815	67.0	68.5	64.5	0.0	0.0	0.0	40.0587890490311	33.079037208179585	1.108404293892815	1.2215749644853109	AT [[68, 0], [0, 0], [0, 19], [0, 48]]	TAT [[0, 17, 0], [0, 0, 0], [0, 0, 0], [22, 0, 56]]	35.912734430532005	34.76499768910799	36.113439209929275	34.8328773626154	32.939804754646	37.09497428991185	34.07852344931921	35.226105727276895	35.258943695800575	37.578715861344534	37.40977339079661	35.01111303413159	37.29247406020148	36.102190924760116	35.51342141303472	37.630274908072145	35.55258651012865	36.195746980047076	34.56448625286021	35.031154161988226
HG03160	0.7785319063345172	0.7983028178733174	0.657900183238438	49.0	49.5	36.5	18.5	17.0	23.0	32.04734156265085	29.404841546260208	1.0724674219914263	1.3511517506067678	AT [[37, 0], [0, 0], [0, 2], [0, 36]]	TAT [[0, 25, 0], [0, 0, 0], [0, 0, 0], [33, 1, 39]]	31.25594619716769	29.871884147280852	32.655144801815034	29.49097427825457	28.32643596146985	33.07410014691479	29.944254160363087	30.284985991824737	29.738414279574247	32.572643119747895	33.729007368274715	29.925752179338865	32.00345863980306	30.97349137732388	31.130822524772416	31.617580108562425	30.74779003454062	32.39041333796457	30.279900483056693	30.29389485679811
HG03162	1.0819119427010686	1.0819119427010686	1.0819119427010686	68.0	73.5	59.0	0.0	0.0	0.0	36.989207640852364	29.167902341460053	1.0819119427010686	1.6111456931760888	AT [[61, 0], [0, 0], [0, 13], [0, 48]]	TAT [[0, 39, 0], [0, 0, 0], [0, 0, 0], [45, 0, 66]]	33.067062168516586	31.54639500847327	35.98705458427865	31.484902996914393	31.01196769694808	35.13950783545543	31.63502571860817	32.337160703623745	32.273556999469065	35.0359768907563	36.110315584596144	31.672156384073748	35.49340743985138	32.38686366862378	31.884612905824536	34.28278760287165	32.81362480466385	33.762185944193575	31.891475683724984	32.27273717551239
HG03163	0.5515665193034992	0.5515665193034992	0.5515665193034992	30.5	32.0	35.5	0.0	0.0	0.0	19.008551134404524	16.457946825752607	0.5515665193034992	1.849399690510568	AT [[32, 0], [0, 0], [0, 0], [0, 32]]	TAT [[0, 36, 0], [0, 0, 0], [0, 0, 0], [38, 0, 40]]	34.28303898518235	33.00969034047142	37.83491258507941	33.26556234306487	32.87279862485	38.02916870714986	32.251037821482605	34.022106890797474	33.13130483149193	37.680245535714285	37.501703044626716	33.14511618586094	36.45048405854011	33.68892002248993	34.212116329654386	36.80397478550167	34.47006383383597	35.85411601250434	34.057821523262994	33.8392979839453
HG03166	0.9314385369945164	0.9329490520921042	0.8852167750083222	66.5	64.5	68.0	12.5	12.0	17.0	35.67805668574581	31.987240939342733	1.1065209687604027	1.5441903328838404	AT [[66, 0], [0, 0], [0, 15], [0, 50]]	TAT [[0, 13, 0], [0, 0, 0], [0, 0, 0], [17, 0, 30]]	34.16624747115753	31.385318132799263	36.566261844388094	31.875763594798194	31.26218661823371	35.103758570029385	32.01258698940998	31.53644421990539	32.23439435693879	33.6788668592437	34.10200889753927	31.933677047940897	34.14447750373805	32.08203294221748	32.55714976234593	35.831640693398704	32.622688402078204	34.90015823395469	31.79836922965169	32.33468100082117
HG03168	1.1152630947319484	1.1152630947319484	0.9823178251612524	75.5	83.0	66.5	0.0	0.0	9.0	41.0725467209158	32.919721369702394	1.1152630947319484	1.4406274838546862	AT [[69, 0], [0, 0], [0, 6], [0, 61]]	TAT [[0, 16, 0], [0, 1, 0], [0, 0, 0], [20, 0, 60]]	35.33580294165892	34.51001386535203	38.518884292005865	34.86548239203488	33.752245970226696	37.86915401567091	34.99221785173979	35.36044642447067	34.83879857406518	38.467765231092436	38.14637494786598	34.48799883404232	37.13379951971727	35.33272192676025	35.57301216466608	37.31062861145159	35.205845380263995	36.56721083709621	35.12337921766607	34.67807645254814
HG03169	0.6522510245622726	0.6057398357302313	0.5183817618597739	48.0	41.0	36.5	33.0	33.5	41.0	35.45841666091994	35.99541363495293	1.100673603948835	1.5270216192990742	AT [[40, 0], [0, 0], [0, 0], [0, 40]]	TAT [[0, 14, 0], [0, 1, 0], [0, 0, 0], [21, 1, 33]]	35.313002351140035	33.5808041904175	37.24035766715601	33.03571562418019	33.216196931858725	37.12548971596474	33.92738275340393	35.04020269753058	34.04639344676763	36.805508140756295	37.12063812039482	33.70340951530775	36.4658591472716	33.7097232079489	34.79477161040844	38.095692523200846	35.114981634077004	36.28242831229979	34.03675589292848	34.103932395971235
HG03172	0.5534436509533843	0.6016258040952084	0.5819297212230438	34.0	28.0	32.5	15.5	9.5	12.5	25.749534514861043	24.88940997965447	0.8057488447703683	1.3808061375439524	AT [[28, 0], [0, 0], [0, 12], [0, 16]]	TAT [[0, 12, 0], [0, 2, 0], [0, 0, 0], [16, 0, 26]]	35.341051998469034	32.710167924818975	35.7689843854264	32.931816762233126	31.639217721272658	34.32654872673849	31.944435703479577	33.88144337788393	32.37689935023892	36.36758140756302	35.4627067982761	33.01375465699893	34.800456117563556	33.86590839962025	33.41139128333199	36.22080196112765	33.576124876743606	35.458222376596815	34.12617586169324	33.06526620971661
HG03175	0.4913603942871853	0.4995497341919717	0.4176563351441075	35.0	30.5	21.5	24.5	20.5	21.5	27.269084890697194	27.193868754094968	0.835312670288215	1.9924600488018505	AT [[26, 0], [0, 0], [0, 0], [0, 25]]	TAT [[0, 13, 0], [0, 0, 0], [0, 0, 0], [17, 0, 18]]	35.1519492591175	33.85617008165152	40.23515280928867	32.78333270871591	33.137125806765475	36.856941723800205	33.848326777609685	33.93026531330853	34.61043410107956	37.928899684873954	37.23396010009732	34.16384438108598	37.2515443053269	34.79642926271741	33.54890840248127	38.848012607249174	35.053883945819095	35.07583651730925	33.96213634547634	34.08038243032629
HG03189	0.5682806107450079	0.5682806107450079	0.5682806107450079	27.0	31.0	32.0	0.0	0.0	0.0	18.76005103096339	16.523880133797718	0.5682806107450079	2.0036030699996843	AT [[28, 0], [0, 0], [0, 0], [0, 28]]	TAT [[0, 32, 0], [0, 0, 0], [0, 0, 0], [39, 0, 40]]	34.79750123024769	31.82074410722539	38.98118243694115	32.378705542855	30.78814906107093	35.871112879529875	32.30282602118003	31.929040554815604	32.378277248249184	35.482996323529406	36.517534408452654	32.242892668130196	34.880186071800765	31.792631782695654	33.034544429227424	35.208982665032394	33.57500619885941	34.36467137509166	32.456997058075764	31.977195790249873
HG03190	0.7276129959034908	0.7382812461507149	0.6586319098169771	42.5	45.5	41.5	21.0	21.5	27.0	36.080132404661754	31.02051794889479	1.087139417408745	1.3343349423863928	AT [[44, 0], [0, 0], [0, 20], [0, 23]]	TAT [[0, 12, 0], [0, 1, 1], [0, 0, 0], [13, 0, 37]]	33.94513095303188	31.942235402865506	36.37448285066061	32.16732251495959	31.566016929912763	34.8881305093046	32.49747655068079	32.72961925320351	31.651492933532218	35.21914390756302	34.724558598637564	32.21110210327834	34.259669843379505	33.30175218677703	32.79100136953194	34.377692172999474	33.189402545280515	35.00578904712285	32.121109214397265	33.0693008329004
HG03193	0.4533086919296192	0.6042188559521072	0.4600052976058522	20.0	27.5	23.5	27.5	21.5	31.5	34.34818288393904	34.29376875064657	1.0766081433328456	1.306110936746605	AT [[28, 0], [0, 0], [0, 0], [0, 28]]	TAT [[0, 30, 0], [0, 0, 0], [0, 0, 0], [41, 1, 45]]	35.07220186997649	33.12149129564012	37.2139330041372	33.05026921010881	32.39843673985665	36.04866552399609	33.642251134644475	33.06339656149053	33.48470406795945	35.467371323529406	36.09830738217712	32.96656069811716	34.642053435229805	34.799987095941674	33.97111898815758	36.02644020311679	34.25452228417878	36.24028404924549	34.326626230341766	34.18697524760771
HG03195	0.8248646886850042	0.8248646886850042	0.8248646886850042	53.0	48.5	43.0	0.0	0.0	0.0	27.914350734432112	23.13331494189455	0.8248646886850042	1.4050787072252198	AG [[42, 0], [0, 0], [0, 28], [0, 13]]	TAT [[0, 18, 0], [0, 0, 0], [0, 0, 0], [25, 0, 43]]	33.76272622888075	32.44718841472808	37.01534765781396	32.64948968756637	32.52537865274219	35.183796523016646	31.59624810892587	32.431589583429016	32.31234040401487	35.196953781512605	35.41808007785347	32.95791621500988	34.416667925269216	32.63855732627911	32.04753887053895	34.584310978812816	33.432432432432435	34.49149010072942	32.585824283586966	32.187683296743806
HG03196	0.5085580632765481	0.5147957884393917	0.4761384632366453	31.5	30.5	26.5	37.5	35.5	35.5	33.60857871870905	32.39080657953723	1.1139843290819624	1.0569874944474074	AT [[28, 0], [0, 0], [0, 0], [0, 27]]	TAT [[0, 23, 0], [0, 0, 0], [0, 0, 0], [31, 0, 29]]	32.19396905243589	31.33443229086427	34.91432003202989	32.2310834613799	30.750948658904424	32.68269466209598	30.17821482602118	31.39751067836311	31.035344980153212	33.82631959033613	33.463106492423194	31.88539911277908	32.43556206672607	32.10507590351451	31.404946427132845	32.35597968832079	32.20702460514707	31.576203156960364	31.47061707768859	31.727618943875584
HG03198	0.571409447048407	0.5876948603486138	0.6586460902026327	39.5	43.0	34.0	37.5	38.5	23.5	36.587959451072344	33.710817614400504	1.1138867701956288	1.6298401720847668	AG [[38, 0], [0, 0], [0, 33], [0, 5]]	TCT [[0, 0, 0], [0, 1, 0], [0, 0, 0], [3, 1, 49]]	34.16930942096342	33.03336928054229	37.12344855198185	33.12376169596122	31.457107644406967	35.92397159647405	32.06573071104387	34.19450695815919	32.05746719591434	36.160976890756295	36.1811135826498	33.535502500432685	36.19034601501261	34.121205976422445	32.64655602996858	35.1955874627911	34.337771524458105	35.88838717147158	32.278574801147705	33.65592582661594
HG03199	0.5624903596196219	0.5172017871928813	0.5794288388004206	36.5	34.5	30.5	35.0	39.0	27.5	34.154610026894694	35.589882409738266	1.1018646770630949	1.635177597015262	AT [[29, 0], [0, 0], [0, 0], [0, 28]]	TAT [[0, 26, 0], [0, 0, 0], [0, 0, 0], [31, 0, 32]]	35.27759855650937	33.153728239100296	35.57493660750033	32.643668253194924	32.101125417572085	36.069356023506366	31.76760060514372	34.50248779068877	32.50256617702829	37.03551733193277	37.65636730154317	33.4148167715725	35.59909984745737	34.41593466859613	33.32300813663095	35.32831378042374	34.58589600908782	34.83694183937324	32.06356009152653	33.53223508907173
HG03241	0.8232427041948442	0.8617514617848372	0.7536418037272773	54.5	61.5	46.0	16.0	14.5	19.0	36.58547686366458	33.35166729887238	1.0649286357015877	1.9370750264155363	AT [[51, 0], [0, 0], [0, 11], [0, 38]]	TAT [[0, 24, 0], [0, 0, 0], [0, 0, 0], [31, 1, 43]]	36.70468587675653	33.89179633338469	36.45535833444549	34.11955177453809	33.903966529367885	39.42231880509304	33.97390620272315	34.09047903366555	33.69576264758678	37.502363445378144	38.25354511330461	33.757635656443284	37.358777242452156	35.29109712147328	33.89826794489648	39.5466643319909	35.33102485886783	36.14125274979738	33.31075436748629	34.79884282147107
HG03247	0.7607263004270097	0.8590853474543972	0.8238769315751187	47.0	60.0	45.0	22.0	18.0	16.0	37.4566581615061	35.28256146763682	1.1168109516907163	1.3258212509273726	AT [[50, 0], [0, 0], [0, 19], [0, 30]]	TAT [[0, 26, 0], [0, 0, 0], [0, 0, 0], [33, 1, 51]]	35.755454098091754	34.108958558003394	36.78860269584946	34.57056303014404	33.91551260013622	36.85323824681685	33.70824810892587	34.17220104410661	34.6091067681339	38.13878676470589	37.494699708049495	33.9274191344586	36.387896271012366	34.93733236245657	34.367719326512535	36.58255997198389	35.153137776137555	35.44556366022153	33.738205063015286	34.22192522330781
HG03258	0.8454381601784352	0.8454381601784352	0.8454381601784352	64.0	55.0	77.0	0.0	0.0	0.0	32.68667678091166	27.37815097072313	0.8454381601784352	1.3695564681457977	AT [[72, 0], [0, 0], [0, 16], [0, 55]]	TAT [[0, 22, 0], [0, 0, 0], [0, 0, 0], [26, 0, 41]]	38.46333861884192	38.086496687721464	41.040838115574545	37.5381453859511	35.98092952356241	39.501101860920656	35.25074735249622	38.8979163796139	37.80826991631482	40.66396402310925	40.02332128458223	37.347273207567795	39.030629351618316	38.79404201192704	38.41185853540643	38.63272631763264	38.43347903055604	39.6759677357107	37.657447426724296	37.69225000418964
HG03265	0.7904935488812554	0.824501051670655	0.8689485477175907	47.5	53.0	42.5	17.0	16.0	10.0	34.45483070133094	30.47329218248905	1.0734070295334943	1.6094015315705146	AT [[38, 0], [0, 0], [0, 11], [0, 28]]	TAT [[0, 31, 0], [0, 1, 0], [0, 0, 0], [37, 1, 48]]	32.9386516485319	31.979525496841784	37.582944081142394	31.247448437831824	30.9359452534622	34.500765181194915	30.851170953101363	31.287603913103386	31.86252623062726	34.53702731092437	33.918775198109266	31.5097056867764	34.04434308498588	32.51827306830855	32.04713606702651	33.53659604272457	32.29478027205785	33.9393307861526	31.773617114008648	31.674427276231327
HG03428	0.5415144039489117	0.5494778510658075	0.6399715683032593	36.0	34.5	32.5	36.0	33.5	22.5	35.36400937866354	36.45587778888928	1.0830288078978234	2.069574088516457	AT [[38, 0], [0, 0], [0, 0], [0, 38]]	TAT [[0, 28, 0], [0, 0, 0], [0, 0, 0], [40, 0, 40]]	36.65744436546558	33.80144815898937	36.94434805818764	34.16748491548926	32.569260208218466	39.0435847208619	33.31020877458396	35.15038503345121	33.823995651404445	38.53295693277311	38.974489086611975	34.0683360508649	37.696440168552044	35.813278276017805	34.43908805284782	39.44204167396253	36.05030014012305	38.03149241634827	34.688119710892394	35.29888890750951
HG03432	1.011627335807607	0.9971082095166702	1.1167314745928134	63.0	61.0	67.5	22.0	22.5	15.0	49.35680297910489	44.403117348874105	1.364894024502327	1.2805682590991825	AT [[65, 0], [0, 0], [0, 10], [0, 53]]	TAT [[0, 37, 0], [0, 0, 0], [0, 0, 0], [49, 3, 62]]	37.69282082125868	36.78983977815437	39.2577071933805	35.75856038176617	35.660428761392005	38.344392752203724	35.961210287443265	36.28249054639538	35.367595378353094	39.12611607142857	39.081902544140135	36.47814284803381	38.446511908897314	36.7574313550183	35.779819544026424	38.994221677464544	37.07077655850858	37.829454671761034	36.221316238695394	36.45733270768046
HG03433	1.0046136874715823	1.0612639052580863	0.9263111340889038	65.5	71.5	76.5	24.5	21.5	37.5	56.078201503344594	49.13165971240387	1.3803852194266018	1.516380964263396	AT [[80, 0], [0, 0], [0, 9], [0, 68]]	TAT [[0, 44, 0], [0, 1, 0], [0, 0, 0], [59, 2, 78]]	42.17343758543387	40.28859189647204	44.04217269451488	40.25794201051856	39.667596406447636	41.86985798237023	39.85609682299546	40.034859688605145	40.20725355851642	43.05058429621849	43.836577227860424	39.852761406800816	42.681382247662775	40.134847409510286	40.22863932973495	44.132025914901064	40.63039228688898	41.64945389988808	39.640613082482844	40.63641467379464
HG03436	0.8430505758889904	0.8501350345099062	0.8501350345099062	59.5	57.5	59.5	0.5	0.0	0.0	28.70519274532791	25.513534949481016	0.8501350345099062	1.0235616156712566	AT [[65, 0], [0, 0], [0, 0], [0, 60]]	TAT [[0, 16, 0], [1, 1, 0], [0, 0, 0], [19, 1, 39]]	34.26524140193559	34.26393467878601	37.55638596022955	34.09671576159602	33.443777770570485	34.80989838393732	33.16012102874433	34.3482906964283	33.31050742042323	34.43316701680671	36.33822813846795	33.80909264809029	35.662201144824884	34.20973703372568	34.359663256263595	33.726580283663104	34.61059053506248	35.26185789818996	34.70030508843933	33.90754721724121
HG03437	1.0424165831174057	1.0424165831174057	1.0424165831174057	75.5	66.5	65.0	0.0	0.0	0.0	37.05323770774429	30.04172557674402	1.0424165831174057	2.04079324654408	AG [[61, 0], [0, 0], [0, 31], [0, 28]]	TAT [[0, 18, 0], [0, 0, 0], [0, 0, 0], [25, 1, 41]]	35.681857947400076	32.99286704668002	39.440944881889756	33.821671726067784	32.41384231180878	37.118358227228214	32.66426626323752	33.67816408701909	32.7036507976639	37.95703125	37.20420895314889	33.416902742733264	37.26722145867001	33.64180177522974	32.89933134616934	36.58781299247067	34.533615117144016	35.76990467369071	33.25267860385719	34.28948735566691
HG03439	0.5841072686535551	0.6218682720068365	0.33417567748246163	39.5	37.5	19.0	39.0	32.5	47.0	36.31463347355355	38.03682885616745	1.1608207744127614	0.6224583841046768	AT [[18, 0], [0, 0], [0, 0], [0, 17]]	TAT [[0, 39, 0], [0, 0, 0], [0, 0, 0], [42, 1, 41]]	34.445048936519214	34.921522107533505	34.379287334845856	34.783095354095614	33.86822560243895	35.28985063663075	33.22737670196672	35.068065953244854	33.43494804439613	35.488018644957975	35.38255943278187	34.46058061048815	34.64187219646282	35.509452222724036	34.76083138644969	35.263526527753456	34.39460497408012	35.023619312261204	34.67377329023354	34.1593571416601
HG03442	0.7632285899428813	0.8313030461242009	0.7714218748816468	53.5	57.5	53.0	22.0	17.0	21.0	36.62450865457555	33.23593917031621	1.077079598891356	1.3401499269351516	AT [[53, 0], [0, 1], [0, 0], [0, 53]]	TAT [[0, 44, 0], [0, 0, 0], [0, 0, 0], [49, 1, 51]]	35.50281590026792	33.51728547219226	37.26931803016149	33.88219715424302	33.261570395355626	36.355595004897154	33.842614220877465	34.436503926881926	34.01940434353905	35.89932379201681	37.42946267204226	33.63872619123528	36.707163462264575	34.67432000221213	33.75050350439056	37.325249518473115	35.3509217559783	35.8982671452279	34.689754113245925	34.54111712557189
HG03445	0.8772093627528038	0.8759039916772788	0.9254834629042946	48.0	44.0	44.0	13.0	12.0	9.0	36.264740362733605	31.816614366012626	1.1147868984983549	1.6123112459259958	AG [[44, 0], [0, 0], [0, 45], [0, 0]]	TCT [[0, 0, 0], [0, 1, 0], [0, 0, 0], [5, 1, 52]]	33.915331620099515	31.630195655523032	34.14026424663019	31.99322914714737	31.217526675964063	35.97514691478943	31.354590015128593	31.98553254030221	31.724041159962578	36.142922794117645	35.23044974280551	31.479946438819102	34.12677651749709	32.40993428147438	32.400136953194234	35.86132025914901	32.900062853551226	32.866041449577395	31.67335560963208	32.26704345494461
HG03446	0.5964567437184584	0.5738116993757189	0.4931678929769692	41.0	37.0	24.0	15.5	16.0	16.0	25.32125370664092	25.665919514466015	0.8219464882949487	1.1901675612799152	AT [[21, 0], [0, 0], [0, 10], [0, 12]]	TAT [[0, 11, 0], [0, 1, 0], [0, 0, 0], [16, 0, 29]]	34.2304937394062	32.496240949006314	35.9515547844655	32.91738809978888	31.488599876755423	33.89945519098923	32.291558245083216	33.541710681425016	32.14758678229212	35.06827731092437	35.3160538023078	32.37322487497837	34.76221473773239	33.61296120487036	33.3275114799001	34.613377692172996	33.331183434341106	34.653313264636644	32.25959757382051	33.022230229089516
HG03449	0.8063504529495295	0.8214224240326983	0.6448549870910902	53.5	53.0	42.0	1.0	0.0	11.5	29.423832839114546	25.35715024656023	0.8214224240326983	2.1900171116654663	AT [[47, 0], [0, 0], [0, 22], [0, 25]]	TAT [[0, 14, 0], [0, 1, 0], [0, 0, 0], [20, 1, 40]]	36.40969981956367	34.20149437682946	40.51461363939677	33.87992354682757	33.51165958550904	39.980044074436826	34.48957337367625	35.58794531453329	34.36074381210022	39.19304753151261	39.710065341304045	34.25715743161385	37.855446980109036	34.57990838118588	35.47559010714573	37.937751707231655	35.420052012755235	36.029562733974	34.271183670504485	34.99296978431734
HG03451	0.8691276772729272	0.8502335973322114	0.8055690206016076	52.0	54.0	54.5	13.0	15.0	19.0	35.232156403006684	32.689678954446705	1.0864095965911589	2.424080586609107	AT [[54, 0], [0, 0], [0, 16], [0, 38]]	TAT [[0, 27, 0], [0, 0, 0], [0, 0, 0], [32, 0, 44]]	35.04237519820657	32.36545216453551	39.96116375283597	31.55373583679996	31.18583984691727	37.63604921645446	31.31615128593041	31.84930877692555	31.910550400728134	36.46576286764706	35.397817322396776	31.797360198941533	35.791650934134815	32.96235701842515	32.32526383630065	37.037383995797576	33.506890825111434	34.978619119292965	32.17582537318854	32.833189489031525
HG03452	0.5204554940491061	0.3967935481490085	0.5755826878266758	40.0	22.5	41.0	42.0	38.0	35.0	42.253534239018	40.97030932101107	1.0669337628006672	1.6595379663097138	AT [[35, 0], [0, 0], [0, 11], [0, 25]]	TAT [[0, 33, 0], [0, 0, 0], [0, 0, 0], [40, 1, 53]]	42.3292962983214	40.00355107071329	42.52729213933005	40.522717335631924	39.818052087049594	44.309071988246814	39.940720121028754	42.50208974417857	40.28571789750461	44.47620141806723	44.132281384679544	41.021278727648685	43.33307154400326	42.93253020932226	41.98691694191573	45.97592365610225	41.920302850322045	43.140751032380074	41.25574764827661	41.950951886175865
HG03455	0.5939476172135516	0.5901805075906327	0.6634708974221489	33.0	30.0	40.0	14.0	13.0	11.0	27.21408868353907	26.05662264216007	0.8459253942132401	1.7631631889349917	AT [[35, 0], [0, 0], [0, 0], [0, 32]]	TAT [[0, 13, 0], [0, 0, 0], [0, 0, 0], [22, 0, 21]]	34.467521460987484	32.60803420120166	36.854130521820366	31.861747179852337	32.70388869068855	36.03186214495592	32.364018154311644	33.22471256449119	32.83372942633934	36.296612394957975	35.800396218545814	32.10599284029112	36.732703025177095	33.40915082079028	33.651002980745986	37.55314305725793	33.82623876276533	34.28177222029254	32.02453419532924	33.384332422784944
HG03457	0.8287730229216941	0.8040603174239457	0.7659114702468972	69.0	64.0	48.0	22.0	23.0	20.5	48.278325632714996	43.887616814372905	1.0930194939981759	1.9846010582319964	AT [[51, 0], [0, 0], [0, 20], [0, 29]]	TAT [[0, 29, 0], [0, 0, 0], [0, 0, 0], [36, 0, 52]]	45.496363934605505	43.983885379756586	49.627919391432	44.76576846681407	42.68965069892648	48.2672624877571	43.456714069591534	44.877998744622545	43.93374712411196	48.491334033613455	48.34849854024746	43.73750466838524	47.033634894503926	44.83401694118515	44.81525819705148	48.83479250569078	45.62906601929432	44.57821002662962	44.75843533214688	44.63651103551139
HG03458	0.8411719961489221	0.913266930561502	0.6910236479519544	51.0	52.5	36.0	16.5	11.5	22.0	33.64978277360182	31.81109693437705	1.1133158772559264	1.5714797058519183	AT [[32, 0], [0, 0], [0, 5], [0, 29]]	TAT [[0, 21, 0], [0, 1, 0], [0, 0, 0], [26, 1, 34]]	32.7695609382689	30.39909875211832	34.77859335379688	30.83637522017764	28.671780235462002	34.875122428991176	30.738166414523448	31.053231065999174	30.118082067099838	33.92125131302521	33.343771722507995	30.612191544985016	32.72592167464621	31.362207700035945	31.33692902602111	33.163368937138856	31.527675744872244	32.333526301570764	31.25651036937493	30.859387307067085
HG03460	0.5396504684660124	0.6025596294467443	0.5535803022894474	38.5	46.0	40.5	40.0	38.0	40.0	35.82297772567409	37.989827235421906	1.100326279859272	1.7820735372679253	AT [[39, 0], [0, 0], [0, 0], [0, 38]]	TAT [[0, 26, 0], [0, 0, 0], [0, 0, 0], [33, 0, 34]]	36.2699163431571	34.336234786627635	40.95062057920726	34.87101650239229	34.2956248175656	37.97517752203722	35.10575491679273	35.42534331511504	34.577137006042534	37.53909532563025	38.44485958570833	34.85022909246591	37.527223573122285	35.858377959868385	35.485764923870136	39.43004727718438	36.021834401074855	37.17695187372159	35.09650237896343	35.15161468720149
HG03461	0.5482125153482423	0.544742815884013	0.5289531690467952	39.5	40.5	33.5	39.0	40.5	35.5	32.58368388387008	33.80616572985275	1.089485631768026	2.0613719795413963	AT [[33, 0], [0, 0], [0, 0], [0, 33]]	TAT [[0, 20, 0], [0, 0, 0], [0, 0, 0], [26, 0, 28]]	33.712832850347205	31.054929902942533	37.88442546376619	31.35300878212095	30.096649693510198	36.11092066601371	31.30248714069592	32.153002954729864	31.117083407074052	35.48562237394958	34.95639858195468	31.20509013399404	34.840177613991635	32.15852635653913	31.91708692499798	35.6515496410436	32.41734758013828	33.337848790089154	31.604656230704972	32.02360862060297
HG03464	0.932822470046598	0.8560314165069994	0.8534541176185912	58.5	45.0	61.0	9.5	12.0	16.5	33.687918074615546	33.07079554467396	1.084306460908866	1.4316311829672252	AT [[56, 0], [0, 0], [0, 12], [0, 45]]	TAT [[0, 32, 0], [0, 0, 0], [0, 0, 0], [36, 0, 53]]	33.20859533052655	31.705646279463874	37.441478713465905	32.004872015890264	31.410469302370835	33.79979799216454	31.94494402420575	33.0323642431758	32.05281520997143	34.83564206932773	34.28249687195885	32.36441642907243	33.543217894307595	33.574516328242375	32.37881253524531	35.73419716336893	33.13052491364844	34.208405696422375	32.6970544437584	33.16880477954115
HG03469	0.8746015914317984	0.8718215482295357	0.8807176864767758	45.5	49.0	63.0	10.5	11.5	14.0	35.48069098682849	32.51705231214869	1.0764327279160597	0.9355637705315064	AT [[63, 0], [0, 0], [0, 16], [0, 46]]	TAT [[0, 21, 0], [0, 0, 0], [0, 0, 0], [32, 4, 46]]	34.650746350265194	33.229186566014484	35.707193380488455	33.017514272508095	32.74475399734051	34.96568927522037	33.23131013615734	34.533902846032554	33.61849922888276	36.172465861344534	35.040282218823855	33.952724059718896	34.33909773300509	34.54962071285705	33.755884959316845	33.83829451934862	33.879165489363906	35.59152483501215	33.208785820651585	33.52257377955791
HG03470	0.5167988485619176	0.6303463695483921	0.6076853481926539	32.0	43.5	40.5	33.5	29.5	30.0	37.27618784911385	38.353632883892544	1.0578226431501752	1.7177933621317258	AT [[42, 0], [0, 0], [0, 0], [0, 43]]	TAT [[0, 25, 0], [0, 0, 0], [0, 0, 0], [32, 0, 33]]	39.225818798184704	37.78061931905715	42.14146536767649	38.24678634336469	35.862128239224205	40.433337414299714	36.213664145234496	38.13094199237588	37.101509367178224	40.27159926470589	40.320137633810646	37.784142975560435	39.59728745978765	38.942208253067015	38.532047047450256	41.88417089826649	38.37455526787722	39.56825286557832	36.20319253259725	37.408372576293345
HG03472	0.6189051716794095	0.5930381093758854	0.5204987585773305	39.0	37.0	31.5	11.5	13.0	17.0	23.916729880697886	22.95665367771302	0.8014028505079533	1.3493381215179034	AG [[33, 0], [0, 0], [0, 22], [0, 10]]	TAT [[0, 17, 0], [0, 0, 0], [0, 0, 0], [23, 0, 31]]	31.815408168844662	30.349807425666302	34.556786333911646	31.631488213469247	29.704504913566637	33.33677154750245	29.540332829046896	31.75743658047429	29.942482239021057	33.35441832983193	33.12513902405116	30.11990235104435	32.326713083928645	31.57915257205534	30.589994360750822	32.83671861320259	31.421692548106037	32.797807880822816	31.147114371844694	31.202837224112216
HG03473	0.8088138200299861	0.8121158294464165	0.7974743180982239	53.0	52.0	43.0	34.5	33.5	29.0	38.19467622922557	37.10524500844857	1.3353058349551656	1.0050993767725422	AT [[45, 0], [0, 0], [0, 0], [0, 43]]	TAT [[0, 38, 0], [0, 0, 0], [0, 0, 0], [52, 2, 52]]	31.06998742413473	29.97432598983207	32.28813559322034	29.73348823845395	28.991308014140692	32.54799216454457	29.12634190620272	29.65584286348536	29.676067554926306	31.525177258403357	31.56221326289448	29.549457556407763	30.686472036368574	29.94737909358207	30.061636993474583	31.676151286990017	30.44708480616311	31.24032264289298	30.66919696364363	29.797112500209483
HG03476	0.8210390849587951	0.9117077084833131	0.7972399818097996	53.5	56.5	46.5	18.0	11.5	17.5	35.00713743879732	31.555467429911374	1.0972765341038102	1.7782134381475043	AG [[48, 0], [0, 0], [0, 30], [0, 17]]	TAT [[0, 17, 0], [0, 1, 0], [0, 0, 0], [20, 0, 37]]	32.948083547487556	31.229425358188266	36.22154010409716	31.648427837949253	30.410599033503065	34.84549461312439	30.59831770045386	32.487453880188	31.034662351781158	35.528755252100844	35.159703878771026	31.259480237928237	34.24659044569633	32.85783414598177	30.86673648594216	35.335492908422346	32.54928525709409	33.6518081123847	31.67088584607561	32.47726282448761
[truncated: 513 more rows]

## Sheet: Table S3 MLPA_validated_samples
DNA sample	Copy number exon 1-6	Copy number exon 7-8	SMN2 exon 7	SMN1 exon 7	population	is_SMA_carrier
C-001	3	3	1	2	BRITISHFROM ENGLAND AND SCOTLAND,	False
C-002	4	4	2	2	BRITISHFROM ENGLAND AND SCOTLAND,	False
C-004	3	3	1	2	BRITISHFROM ENGLAND AND SCOTLAND,	False
C-005	2	2	0	2	BRITISHFROM ENGLAND AND SCOTLAND,	False
C-006	3	3	1	2	BRITISHFROM ENGLAND AND SCOTLAND,	False
C-007	4	4	2	2	BRITISHFROM ENGLAND AND SCOTLAND,	False
C-008	4	4	2	2	BRITISHFROM ENGLAND AND SCOTLAND,	False
C-010	4	4	2	2	BRITISHFROM ENGLAND AND SCOTLAND,	False
[truncated: 1,101 more rows]
